# Supplementary material for: Recent Academic Research on Clinically Relevant Digital Measures: Systematic Review
Source: J Med Internet Res. 2021 Sep 15;23(9):e29875. doi: 10.2196/29875 (PMC8482196; doi:10.2196/29875)
Supplement: Multimedia Appendix 3 [file jmir_v23i9e29875_app3.xlsx]

## Sheet: Rejected Paper Final
PMID	Title	Authors	Journal Name	Publication Year	DOI
30804534	Wearable biosensors for healthcare monitoring.	Kim, Jayoung; Campbell, Alan S; de Ávila, Berta Esteban-Fernández; Wang, Joseph;	Nature biotechnology	2019	10.1038/s41587-019-0045-y
31753906	A low-cost, open-source inertial movement GPS logger for eco-physiology applications.	Fahlbusch, James A; Harrington, Katie J;	The Journal of experimental biology	2019	10.1242/jeb.211136
31319531	Extraction of Bridge Fundamental Frequencies Utilizing a Smartphone MEMS Accelerometer.	Elhattab, Ahmed; Uddin, Nasim; OBrien, Eugene;	Sensors (Basel, Switzerland)	2019	10.3390/s19143143
31773445	Improving Monitoring of Engagement in HIV Care for Women in Option B+: A Pilot Test of Biometric Fingerprint Scanning in Lilongwe, Malawi.	Bengtson, Angela M; Kumwenda, Wiza; Lurie, Mark; Klyn, Brandon; Owino, Michael; Miller, William C; Go, Vivian; Hosseinipour, Mina C;	AIDS and behavior	2020	10.1007/s10461-019-02748-6
33548768	Material properties and application of biomechanical principles provide significant motion control performance in experimental ankle foot orthosis-footwear combination.	Hovorka, Christopher F; Kogler, Géza F; Chang, Young-Hui; Gregor, Robert;	Clinical biomechanics (Bristol, Avon)	2021	10.1016/j.clinbiomech.2021.105285
30868475	A Pulsed Electromagnetic Field Therapy Device for Non-Specific Low Back Pain: A Pilot Randomized Controlled Trial.	Lisi, Anthony J; Scheinowitz, Mickey; Saporito, Richard; Onorato, Anthony;	Pain and therapy	2019	10.1007/s40122-019-0119-z
31520331	Development and Multi-Scale Validation of a Finite Element Football Helmet Model.	Decker, William B; Baker, Alex M; Ye, Xin; Brown, Philip J; Stitzel, Joel D; Gayzik, F Scott;	Annals of biomedical engineering	2020	10.1007/s10439-019-02345-7
32174349	A syringe adapter for reduced muscular strain and fatigue.	Ulbrich, Joseph; Swader, Robert; Petry, George; Cox, Benjamin L; Greene, Runyu L; Eliceiri, Kevin W; Radwin, Robert G;	Applied ergonomics	2020	10.1016/j.apergo.2020.103061
33190836	Highly hydrophobic polytetrafluoroethylene particle immobilization via polydopamine anchor layer on nitric oxide releasing polymer for biomedical applications.	Mondal, Arnab; Devine, Ryan; Estes, Lori; Manuel, James; Singha, Priyadarshini; Mancha, Juhi; Palmer, Marley; Handa, Hitesh;	Journal of colloid and interface science	2021	10.1016/j.jcis.2020.10.051
30669367	Non-Covalent Functionalization of Carbon Nanotubes for Electrochemical Biosensor Development.	Zhou, Yan; Fang, Yi; Ramasamy, Ramaraja P;	Sensors (Basel, Switzerland)	2019	10.3390/s19020392
33474640	A Patient Portal-Based Commitment Device to Improve Adherence with Screening for Colorectal Cancer: a Retrospective Observational Study.	Hahn, Erin E; Baecker, Aileen; Shen, Ernest; Haupt, Eric C; Wakach, Wahid; Ahuja, Andre; Imley, Tracy M; Gould, Michael K; Kanter, Michael;	Journal of general internal medicine	2021	10.1007/s11606-020-06392-y
33348261	A novel 3D vascular assay for evaluating angiogenesis across porous membranes.	Bai, Jing; Haase, Kristina; Roberts, Justine J; Hoffmann, Joseph; Nguyen, Huu Tuan; Wan, Zhengpeng; Zhang, Shun; Sarker, Bapi; Friedman, Nathan; Ristić-Lehmann, Čedomila; Kamm, Roger D;	Biomaterials	2021	10.1016/j.biomaterials.2020.120592
33255096	Design, characterization, and modeling of a chitosan microneedle patch for transdermal delivery of meloxicam as a pain management strategy for use in cattle.	Castilla-Casadiego, David A; Carlton, Hayden; Gonzalez-Nino, David; Miranda-Muñoz, Katherine A; Daneshpour, Raheleh; Huitink, David; Prinz, Gary; Powell, Jeremy; Greenlee, Lauren; Almodovar, Jorge;	Materials science & engineering. C, Materials for biological applications	2021	10.1016/j.msec.2020.111544
31614830	Effective Exploration Behavior for Chemical-Sensing Robots.	Nickels, Kevin; Nguyen, Hoa; Frasch, Duncan; Davison, Timothy;	Biomimetics (Basel, Switzerland)	2019	10.3390/biomimetics4040069
32705439	Wearable Devices Are Well Accepted by Patients in the Study and Management of Inflammatory Bowel Disease: A Survey Study.	Hirten, Robert P; Stanley, Stephanie; Danieletto, Matteo; Borman, Zachary; Grinspan, Ari; Rao, Prameela; Sauk, Jenny; Chang, Lin; Arnrich, Bert; Bӧttinger, Erwin; Keefer, Laurie; Sands, Bruce E;	Digestive diseases and sciences	2020	10.1007/s10620-020-06493-y
32700217	A Telehealth-supported, Integrated care with CHWs, and MEdication-access (TIME) Program for Diabetes Improves HbA1c: a Randomized Clinical Trial.	Vaughan, Elizabeth M; Hyman, David J; Naik, Aanand D; Samson, Susan L; Razjouyan, Javad; Foreyt, John P;	Journal of general internal medicine	2021	10.1007/s11606-020-06017-4
32579891	Near-infrared fluorescence imaging in immunotherapy.	Ji, Yuanyuan; Jones, Catherine; Baek, Yoonji; Park, G Kate; Kashiwagi, Satoshi; Choi, Hak Soo;	Advanced drug delivery reviews	2020	10.1016/j.addr.2020.06.012
31952855	Noninvasive biomarker-based risk stratification for development of new onset atrial fibrillation after coronary artery bypass surgery.	Rizvi, Farhan; Mirza, Mahek; Olet, Susan; Albrecht, Melissa; Edwards, Stacie; Emelyanova, Larisa; Kress, David; Ross, Gracious R; Holmuhamedov, Ekhson; Tajik, A Jamil; Khandheria, Bijoy K; Jahangir, Arshad;	International journal of cardiology	2020	10.1016/j.ijcard.2019.12.067
30816229	Viscosin-like lipopeptides from frog skin bacteria inhibit Aspergillus fumigatus and Batrachochytrium dendrobatidis detected by imaging mass spectrometry and molecular networking.	Martin H, Christian; Ibáñez, Roberto; Nothias, Louis-Félix; Boya P, Cristopher A; Reinert, Laura K; Rollins-Smith, Louise A; Dorrestein, Pieter C; Gutiérrez, Marcelino;	Scientific reports	2019	10.1038/s41598-019-39583-7
30292645	Perceived control and quality of life among recipients of implantable cardioverter defibrillator.	Hammash, Muna; McEvedy, Samantha M; Wright, Jesse; Cameron, Jan; Miller, Jennifer; Ski, Chantal F; Thompson, David R; Biddle, Martha J; Wimsatt, Amy; Schrader, Melanie; Smith, Rachel Vickers; Chung, Misook L; Moser, Debra K;	Australian critical care : official journal of the Confederation of Australian	2019	10.1016/j.aucc.2018.08.005
32605784	A pilot biomechanical study comparing a novel, intramedullary Nail/Plate construct to standard Dual-Plate fixation of intra-articular C2.3 distal humerus fractures.	Shah, Neil V; Hayes, Westley T; Wang, Hanbin; Hordines, John C; Karakostas, Jonathan E; Paxinos, Odysseas; Koehler, Steven M;	Injury	2020	10.1016/j.injury.2020.06.034
30853348	Mapping the Youngs modulus distribution of the human tympanic membrane by microindentation.	Luo, Huiyang; Wang, Fang; Cheng, Chen; Nakmali, Don U; Gan, Rong Z; Lu, Hongbing;	Hearing research	2019	10.1016/j.heares.2019.02.009
31370352	A Milled Microdevice to Advance Glia-Mediated Therapies in the Adult Nervous System.	Peña, Juan S; Robles, Denise; Zhang, Stephanie; Vazquez, Maribel;	Micromachines	2019	10.3390/mi10080513
32404130	Effect of mobile text messages on antiretroviral medication adherence and patient retention in early HIV care: an open-label, randomized, single center study in south Florida.	Sherman, Elizabeth M; Niu, Jianli; Elrod, Shara; Clauson, Kevin A; Alkhateeb, Fadi; Eckardt, Paula;	AIDS research and therapy	2020	10.1186/s12981-020-00275-2
30927212	Development of a Two-Way Coupled Eulerian-Lagrangian Computational Magnetic Nanoparticle Targeting Model for Pulsatile Flow in a Patient-Specific Diseased Left Carotid Bifurcation Artery.	Hewlin, Rodward L Jr; Ciero, Ashley; Kizito, John P;	Cardiovascular engineering and technology	2019	10.1007/s13239-019-00411-8
32968111	Facile decoding of quantitative signatures from magnetic nanowire arrays.	Zamani Kouhpanji, Mohammad Reza; Ghoreyshi, Ali; Visscher, P B; Stadler, Bethanie J H;	Scientific reports	2020	10.1038/s41598-020-72094-4
30343162	The design, fabrication, and applications of flexible biosensing devices.	Xu, Meng; Obodo, Dora; Yadavalli, Vamsi K;	Biosensors & bioelectronics	2019	10.1016/j.bios.2018.10.019
30791378	A Low Frequency Mechanical Transmitter Based on Magnetoelectric Heterostructures Operated at Their Resonance Frequency.	Xu, Junran; Leung, Chung Ming; Zhuang, Xin; Li, Jiefang; Bhardwaj, Shubhendu; Volakis, John; Viehland, Dwight;	Sensors (Basel, Switzerland)	2019	10.3390/s19040853
31678580	3D digital image correlation evaluation of arthrodesis implants.	Shen, Victor ChuYu; Bumgardner, Clifton H; Actis, Lisa; Ritz, Joseph; Park, Joseph; Li, Xiaodong;	Clinical biomechanics (Bristol, Avon)	2020	10.1016/j.clinbiomech.2019.10.011
31077819	Biosensor-surface plasmon resonance: A strategy to help establish a new generation RNA-specific small molecules.	Vo, Tam; Paul, Ananya; Kumar, Arvind; Boykin, David W; Wilson, W David;	Methods (San Diego, Calif.)	2019	10.1016/j.ymeth.2019.05.005
33228807	UVR-sensor wearable device intervention to improve sun behaviors and reduce sunburns in melanoma survivors: study protocol of a parallel-group randomized controlled trial.	Vogel, Rachel I; Nagler, Rebekah H; Ahmed, Rehana L; Brown, Katherine; Luo, Xianghua; Martinson, Brian C; Lazovich, DeAnn;	Trials	2020	10.1186/s13063-020-04881-3
33523957	Development of optically controlled living electrodes with long-projecting axon tracts for a synaptic brain-machine interface.	Adewole, Dayo O; Struzyna, Laura A; Burrell, Justin C; Harris, James P; Nemes, Ashley D; Petrov, Dmitriy; Kraft, Reuben H; Chen, H Isaac; Serruya, Mijail D; Wolf, John A; Cullen, D Kacy;	Science advances	2021	10.1126/sciadv.aay5347
30784022	Multifunctional nanoparticles for intracellular drug delivery and photoacoustic imaging of mesenchymal stem cells.	Adjei, Isaac M; Yang, Hao; Plumton, Glendon; Maldonado-Camargo, Lorena; Dobson, Jon; Rinaldi, Carlos; Jiang, Huabei; Sharma, Blanka;	Drug delivery and translational research	2019	10.1007/s13346-019-00621-6
32026327	Rationale and design of the quantification of myocardial blood flow using dynamic PET/CTA-fused imagery (DEMYSTIFY) to determine physiological significance of specific coronary lesions.	AlBadri, Ahmed; Piccinelli, Marina; Cho, Sang-Geon; Lee, Joo Myung; Jaber, Wissam; De Cecco, Carlo N; Samady, Habib; Koo, Bon-Kwon; Bom, Hee-Seung; Garcia, Ernest V;	Journal of nuclear cardiology : official publication of the American Society of	2020	10.1007/s12350-020-02052-0
31189931	Electric field dynamics in the brain during multi-electrode transcranial electric stimulation.	Alekseichuk, Ivan; Falchier, Arnaud Y; Linn, Gary; Xu, Ting; Milham, Michael P; Schroeder, Charles E; Opitz, Alexander;	Nature communications	2019	10.1038/s41467-019-10581-7
32007920	Ictal and interictal source imaging on intracranial EEG predicts epilepsy surgery outcome in children with focal cortical dysplasia.	Alhilani, Michel; Tamilia, Eleonora; Ricci, Lorenzo; Ricci, Laura; Grant, P Ellen; Madsen, Joseph R; Pearl, Phillip L; Papadelis, Christos;	Clinical neurophysiology : official journal of the International Federation of	2020	10.1016/j.clinph.2019.12.408
32647907	Percutaneous ultrasonic tenotomy with the TX-1 device versus surgical tenotomy for the treatment of common extensor tendinosis.	Altahawi, Faysal; Li, Xin; Demarest, Brittani; Forney, Michael C;	Skeletal radiology	2021	10.1007/s00256-020-03540-7
32088379	Directional deep brain stimulation leads reveal spatially distinct oscillatory activity in the globus pallidus internus of Parkinsons disease patients.	Aman, Joshua E; Johnson, Luke A; Sanabria, David Escobar; Wang, Jing; Patriat, Remi; Hill, Meghan; Marshall, Ethan; MacKinnon, Colum D; Cooper, Scott E; Schrock, Lauren E; Park, Michael C; Harel, Noam; Vitek, Jerrold L;	Neurobiology of disease	2020	10.1016/j.nbd.2020.104819
31586095	In vivo non-invasive monitoring of dystrophin correction in a new Duchenne muscular dystrophy reporter mouse.	Amoasii, Leonela; Li, Hui; Zhang, Yu; Min, Yi-Li; Sanchez-Ortiz, Efrain; Shelton, John M; Long, Chengzu; Mireault, Alex A; Bhattacharyya, Samadrita; McAnally, John R; Bassel-Duby, Rhonda; Olson, Eric N;	Nature communications	2019	10.1038/s41467-019-12335-x
31718983	Quantitative, real-time in vivo tracking of magnetic nanoparticles using multispectral optoacoustic tomography (MSOT) imaging.	Anani, Tareq; Brannen, Andrew; Panizzi, Peter; Duin, Evert C; David, Allan E;	Journal of pharmaceutical and biomedical analysis	2020	10.1016/j.jpba.2019.112951
30922312	Design, characterization and evaluation of a laser-guided focused ultrasound system for preclinical investigations.	Anastasiadis, Pavlos; Mohammadabadi, Ali; Fishman, Meyer J; Smith, Jesse A; Nguyen, Ben A; Hersh, David S; Frenkel, Victor;	Biomedical engineering online	2019	10.1186/s12938-019-0656-z
33333020	Generation of Functional Human 3D Cortico-Motor Assembloids.	Andersen, Jimena; Revah, Omer; Miura, Yuki; Thom, Nicholas; Amin, Neal D; Kelley, Kevin W; Singh, Mandeep; Chen, Xiaoyu; Thete, Mayuri Vijay; Walczak, Elisabeth M; Vogel, Hannes; Fan, H Christina; Paşca, Sergiu P;	Cell	2020	10.1016/j.cell.2020.11.017
32250735	Exploring in vivo placental microstructure in healthy and growth-restricted pregnancies through diffusion-weighted magnetic resonance imaging.	Andescavage, Nickie; You, Wonsang; Jacobs, Marni; Kapse, Kushal; Quistorff, Jessica; Bulas, Dorothy; Ahmadzia, Homa; Gimovsky, Alexis; Baschat, Ahmet; Limperopoulos, Catherine;	Placenta	2020	10.1016/j.placenta.2020.03.004
32210289	Development and Validation of a Semi-Automated Surveillance Algorithm for Cardiac Device Infections: Insights from the VA CART program.	Asundi, Archana; Stanislawski, Maggie; Mehta, Payal; Mull, Hillary J; Schweizer, Marin L; Barón, Anna E; Ho, P Michael; Gupta, Kalpana; Branch-Elliman, Westyn;	Scientific reports	2020	10.1038/s41598-020-62083-y
33593730	MRI Compatible, Customizable, and 3D Printable Microdrive for Neuroscience Research.	Baeg, Eunha; Doudlah, Raymond; Swader, Robert; Lee, Hyowon; Han, Minjun; Kim, Seong-Gi; Rosenberg, Ari; Kim, Byounghoon;	eNeuro	2021	10.1523/ENEURO.0495-20.2021
32485726	Deep Brain Stimulation Lead Implantation Using a Customized Rapidly Manufactured Stereotactic Fixture with Submillimetric Euclidean Accuracy.	Ball, Tyler J; John, Kevin D; Donovan, Andrew M; Neimat, Joseph S;	Stereotactic and functional neurosurgery	2020	10.1159/000506959
30796208	Sensing intracellular calcium ions using a manganese-based MRI contrast agent.	Barandov, Ali; Bartelle, Benjamin B; Williamson, Catherine G; Loucks, Emily S; Lippard, Stephen J; Jasanoff, Alan;	Nature communications	2019	10.1038/s41467-019-08558-7
30904423	Consistent linear and non-linear responses to invasive electrical brain stimulation across individuals and primate species with implanted electrodes.	Basu, Ishita; Robertson, Madeline M; Crocker, Britni; Peled, Noam; Farnes, Kara; Vallejo-Lopez, Deborah I; Deng, Helen; Thombs, Matthew; Martinez-Rubio, Clarissa; Cheng, Jennifer J; McDonald, Eric; Dougherty, Darin D; Eskandar, Emad N; Widge, Alik S; Paulk, Angelique C; Cash, Sydney S;	Brain stimulation	2019	10.1016/j.brs.2019.03.007
32619834	Minimally invasive therapeutic ultrasound: Ultrasound-guided ultrasound ablation in neuro-oncology.	Belzberg, Micah; Mahapatra, Smruti; Perdomo-Pantoja, Alexander; Chavez, Francisco; Morrison, Kyle; Xiong, Kah Timothy; Gamo, Nao J; Restaino, Stephen; Thakor, Nitish; Yazdi, Youseph; Iyer, Rajiv; Tyler, Betty; Theodore, Nicholas; Luciano, Mark G; Brem, Henry; Groves, Mari; Cohen, Alan R; Manbachi, Amir;	Ultrasonics	2020	10.1016/j.ultras.2020.106210
30261395	Intracranial Electrode Placement for Seizures Before Temporal Lobectomy: A Risk-Benefit Analysis.	Bhimani, Abhiraj D; Selner, Ashley N; Esfahani, Darian R; Chiu, Ryan G; Rosinski, Clayton L; Rosenberg, David; Mudreac, Andrew; Diamond, Ryne J; Almadidy, Zayed; Mehta, Ankit I;	World neurosurgery	2019	10.1016/j.wneu.2018.09.079
32090952	Full-field displacement measurement of corneoscleral shells by combining multi-camera speckle interferometry with 3D shape reconstruction.	Bianco, Gianfranco; Bruno, Luigi; Girkin, Christopher A; Fazio, Massimo A;	Journal of the mechanical behavior of biomedical materials	2020	10.1016/j.jmbbm.2019.103560
31604917	High-potency ligands for DREADD imaging and activation in rodents and monkeys.	Bonaventura, Jordi; Eldridge, Mark A G; Hu, Feng; Gomez, Juan L; Sanchez-Soto, Marta; Abramyan, Ara M; Lam, Sherry; Boehm, Matthew A; Ruiz, Christina; Farrell, Mitchell R; Moreno, Andrea; Galal Faress, Islam Mustafa; Andersen, Niels; Lin, John Y; Moaddel, Ruin; Morris, Patrick J; Shi, Lei; Sibley, David R; Mahler, Stephen V; Nabavi, Sadegh; Pomper, Martin G; Bonci, Antonello; Horti, Andrew G; Ric…	Nature communications	2019	10.1038/s41467-019-12236-z
30511274	An exploratory data analysis method for identifying brain regions and frequencies of interest from large-scale neural recordings.	Breault, Macauley S; Sacré, Pierre; González-Martínez, Jorge; Gale, John T; Sarma, Sridevi V;	Journal of computational neuroscience	2019	10.1007/s10827-018-0705-9
31759400	Assessing equine embryo developmental competency by time-lapse image analysis.	Brooks, Kelsey E; Daughtry, Brittany L; Metcalf, Elizabeth; Masterson, Keith; Battaglia, David; Gao, Lina; Park, Byung; Chavez, Shawn L;	Reproduction, fertility, and development	2019	10.1071/RD19254
30502448	Evaluation of a dual signal subspace projection algorithm in magnetoencephalographic recordings from patients with intractable epilepsy and vagus nerve stimulators.	Cai, Chang; Xu, Jiajing; Velmurugan, Jayabal; Knowlton, Robert; Sekihara, Kensuke; Nagarajan, Srikantan S; Kirsch, Heidi;	NeuroImage	2019	10.1016/j.neuroimage.2018.11.025
32678261	A fully automated artificial intelligence method for non-invasive, imaging-based identification of genetic alterations in glioblastomas.	Calabrese, Evan; Villanueva-Meyer, Javier E; Cha, Soonmee;	Scientific reports	2020	10.1038/s41598-020-68857-8
31119673	Temporal Metabolite, Ion, and Enzyme Activity Profiling Using Fluorescence Microscopy and Genetically Encoded Biosensors.	Chapnick, Douglas A; Bunker, Eric; Liu, Xuedong; Old, William M;	Methods in molecular biology (Clifton, N.J.)	2019	10.1007/978-1-4939-9236-2_21
31641717	Activate capture and digital counting (AC + DC) assay for protein biomarker detection integrated with a self-powered microfluidic cartridge.	Che, Congnyu; Li, Nantao; Long, Kenneth D; Aguirre, Miguel Ángel; Canady, Taylor D; Huang, Qinglan; Demirci, Utkan; Cunningham, Brian T;	Lab on a chip	2019	10.1039/c9lc00728h
33622780	DYNAMICS OF HEADING AND CHOICE-RELATED SIGNALS IN THE PARIETO-INSULAR VESTIBULAR CORTEX OF MACAQUE MONKEYS.	Chen, Aihua; Zeng, Fu; DeAngelis, Gregory C; Angelaki, Dora E;	The Journal of neuroscience : the official journal of the Society for Neuroscience	2021	10.1523/JNEUROSCI.2275-20.2021
33115956	Modulating the Infarcted Ventricles Refractoriness with an Epicardial Biomaterial.	Chinyere, Ikeotunye Royal; Hutchinson, Mathew; Moukabary, Talal; Koevary, Jen Watson; Juneman, Elizabeth; Goldman, Steven; Lancaster, Jordan J;	Journal of investigative medicine : the official publication of the American	2021	10.1136/jim-2020-001486
30814674	Device Thrombogenicity Emulation: An In Silico Predictor of In Vitro and In Vivo Ventricular Assist Device Thrombogenicity.	Chiu, Wei Che; Tran, Phat L; Khalpey, Zain; Lee, Eric; Woo, Yi-Ren; Slepian, Marvin J; Bluestein, Danny;	Scientific reports	2019	10.1038/s41598-019-39897-6
30391560	Carbon monofilament electrodes for unit recording and functional MRI in same subjects.	Chuapoco, Miguel R; Choy, Mankin; Schmid, Florian; Duffy, Ben A; Lee, Hyun Joo; Lee, Jin Hyung;	NeuroImage	2019	10.1016/j.neuroimage.2018.10.082
32247747	Ambulatory digital phenotyping of blunted affect and alogia using objective facial and vocal analysis: Proof of concept.	Cohen, Alex S; Cowan, Tovah; Le, Thanh P; Schwartz, Elana K; Kirkpatrick, Brian; Raugh, Ian M; Chapman, Hannah C; Strauss, Gregory P;	Schizophrenia research	2020	10.1016/j.schres.2020.03.043
32394352	3D-Printed Coronary Implants Are Effective for Percutaneous Creation of Swine Models with Focal Coronary Stenosis.	Colbert, Caroline M; Shao, Jiaxin; Hollowed, John J; Currier, Jesse W; Ajijola, Olujimi A; Fishbein, Gregory A; Duarte-Vogel, Sandra M; Dharmakumar, Rohan; Hu, Peng; Nguyen, Kim-Lien;	Journal of cardiovascular translational research	2020	10.1007/s12265-020-10018-3
31791912	Brain functional connectivity data enhance prediction of clinical outcome in youth at risk for psychosis.	Collin, Guusje; Nieto-Castanon, Alfonso; Shenton, Martha E; Pasternak, Ofer; Kelly, Sinead; Keshavan, Matcheri S; Seidman, Larry J; McCarley, Robert W; Niznikiewicz, Margaret A; Li, Huijun; Zhang, Tianhong; Tang, Yingying; Stone, William S; Wang, Jijun; Whitfield-Gabrieli, Susan;	NeuroImage. Clinical	2020	10.1016/j.nicl.2019.102108
32698897	Cardiovascular magnetic resonance imaging derived septal curvature in neonates with bronchopulmonary dysplasia associated pulmonary hypertension.	Critser, Paul J; Higano, Nara S; Lang, Sean M; Kingma, Paul S; Fleck, Robert J; Hirsch, Russel; Taylor, Michael D; Woods, Jason C;	Journal of cardiovascular magnetic resonance : official journal of the Society for	2020	10.1186/s12968-020-00643-x
32615460	Associations between pain, objective sleep efficiency and cognition in patients with implantable cardioverter defibrillators.	Curtis, Ashley F; Roth, Alicia J; Sears, Samuel F; Conti, Jamie B; Berry, Richard B; Dzierzewski, Joseph M; McCrae, Christina S;	Sleep medicine	2020	10.1016/j.sleep.2020.03.029
32666421	The Characteristic Recovery Time as a Novel, Noninvasive Metric for Assessing In Vivo Cartilage Mechanical Function.	Cutcliffe, Hattie C; Davis, Keithara M; Spritzer, Charles E; DeFrate, Louis;	Annals of biomedical engineering	2020	10.1007/s10439-020-02558-1
32087129	Lateral flow assay using aptamer-based sensing for on-site detection of dopamine in urine.	Dalirirad, Shima; Steckl, Andrew J;	Analytical biochemistry	2020	10.1016/j.ab.2020.113637
31582824	Fully automated head-twitch detection system for the study of 5-HT(2A) receptor pharmacology in vivo.	de la Fuente Revenga, Mario; Shin, Jong M; Vohra, Hiba Z; Hideshima, Kelsey S; Schneck, Matthew; Poklis, Justin L; González-Maeso, Javier;	Scientific reports	2019	10.1038/s41598-019-49913-4
31377125	Alterations in knee sensorimotor brain functional connectivity contributes to ACL injury in male high-school football players: a prospective neuroimaging analysis.	Diekfuss, Jed A; Grooms, Dustin R; Nissen, Katharine S; Schneider, Daniel K; Foss, Kim D Barber; Thomas, Staci; Bonnette, Scott; Dudley, Jonathan A; Yuan, Weihong; Reddington, Danielle L; Ellis, Jonathan D; Leach, James; Gordon, Michael; Lindsey, Craig; Rushford, Ken; Shafer, Carlee; Myer, Gregory D;	Brazilian journal of physical therapy	2020	10.1016/j.bjpt.2019.07.004
30911952	The Estimated Electrode-Neuron Interface in Cochlear Implant Listeners Is Different for Early-Implanted Children and Late-Implanted Adults.	DiNino, Mishaela; OBrien, Gabrielle; Bierer, Steven M; Jahn, Kelly N; Arenberg, Julie G;	Journal of the Association for Research in Otolaryngology : JARO	2019	10.1007/s10162-019-00716-4
32241007	Assessment of Hearing Aid Benefit Using Patient-Reported Outcomes and Audiologic Measures.	Dornhoffer, James R; Meyer, Ted A; Dubno, Judy R; McRackan, Theodore R;	Audiology & neuro-otology	2020	10.1159/000506666
33460797	Retrospective motion artifact correction of structural MRI images using deep learning improves the quality of cortical surface reconstructions.	Duffy, Ben A; Zhao, Lu; Sepehrband, Farshid; Min, Joyce; Wang, Danny Jj; Shi, Yonggang; Toga, Arthur W; Kim, Hosung;	NeuroImage	2021	10.1016/j.neuroimage.2021.117756
32068010	Acute in vivo testing of a polymer cuff electrode with integrated microfluidic channels for stimulation, recording, and drug delivery on rat sciatic nerve.	Elyahoodayan, Sahar; Larson, Christopher; Cobo, Angelica M; Meng, Ellis; Song, Dong;	Journal of neuroscience methods	2020	10.1016/j.jneumeth.2020.108634
33035727	Real-time suppression and amplification of frequency-specific neural activity using stimulation evoked oscillations.	Escobar Sanabria, David; Johnson, Luke A; Yu, Ying; Busby, Zachary; Nebeck, Shane; Zhang, Jianyu; Harel, Noam; Johnson, Matthew D; Molnar, Gregory F; Vitek, Jerrold L;	Brain stimulation	2020	10.1016/j.brs.2020.09.017
31778819	Correction of respiratory artifacts in MRI head motion estimates.	Fair, Damien A; Miranda-Dominguez, Oscar; Snyder, Abraham Z; Perrone, Anders; Earl, Eric A; Van, Andrew N; Koller, Jonathan M; Feczko, Eric; Tisdall, M Dylan; van der Kouwe, Andre; Klein, Rachel L; Mirro, Amy E; Hampton, Jacqueline M; Adeyemo, Babatunde; Laumann, Timothy O; Gratton, Caterina; Greene, Deanna J; Schlaggar, Bradley L; Hagler, Donald J Jr; Watts, Richard; Garavan, Hugh; Barch, Deanna…	NeuroImage	2020	10.1016/j.neuroimage.2019.116400
31767918	Mass Spectrometry Imaging of Lipids in Human Skin Disease Model Hidradenitis Suppurativa by Laser Desorption Ionization from Silicon Nanopost Arrays.	Fincher, Jarod A; Jones, Derek R; Korte, Andrew R; Dyer, Jacqueline E; Parlanti, Paola; Popratiloff, Anastas; Brantner, Christine A; Morris, Nicholas J; Pirlo, Russell K; Shanmugam, Victoria K; Vertes, Akos;	Scientific reports	2019	10.1038/s41598-019-53938-0
31189720	In vivo liquid biopsy using Cytophone platform for photoacoustic detection of circulating tumor cells in patients with melanoma.	Galanzha, Ekaterina I; Menyaev, Yulian A; Yadem, Aayire C; Sarimollaoglu, Mustafa; Juratli, Mazen A; Nedosekin, Dmitry A; Foster, Stephen R; Jamshidi-Parsian, Azemat; Siegel, Eric R; Makhoul, Issam; Hutchins, Laura F; Suen, James Y; Zharov, Vladimir P;	Science translational medicine	2019	10.1126/scitranslmed.aat5857
33046899	Intracellular neuronal recording in awake nonhuman primates.	Gao, Lixia; Wang, Xiaoqin;	Nature protocols	2020	10.1038/s41596-020-0388-3
32096135	Analysis of growth and biofilm formation of bacterial pathogens on frequently used spinal implant materials.	Garcia, Dioscaris R; Deckey, David G; Zega, Alexandra; Mayfield, Cory; Spake, Carole S L; Emanuel, Toby; Daniels, Alan; Jarrell, John; Glasser, Jillian; Born, Christopher T; Eberson, Craig P;	Spine deformity	2020	10.1007/s43390-020-00054-z
31408717	A systematic optimization of (19)F MR image acquisition to detect macrophage invasion into an ECM hydrogel implanted in the stroke-damaged brain.	Ghuman, Harmanvir; Hitchens, T Kevin; Modo, Michel;	NeuroImage	2019	10.1016/j.neuroimage.2019.116090
31174985	Impact of epithelial basement membrane dystrophy and Salzmann nodular degeneration on biometry measurements.	Goerlitz-Jessen, Mark F; Gupta, Preeya K; Kim, Terry;	Journal of cataract and refractive surgery	2019	10.1016/j.jcrs.2019.03.014
30783832	Non-Destructive Reflectance Mapping of Collagen Fiber Alignment in Heart Valve Leaflets.	Goth, Will; Potter, Sam; Allen, Alicia C B; Zoldan, Janet; Sacks, Michael S; Tunnell, James W;	Annals of biomedical engineering	2019	10.1007/s10439-019-02233-0
30623318	Interaural Pitch-Discrimination Range Effects for Bilateral and Single-Sided-Deafness Cochlear-Implant Users.	Goupell, Matthew J; Cosentino, Stefano; Stakhovskaya, Olga A; Bernstein, Joshua G W;	Journal of the Association for Research in Otolaryngology : JARO	2019	10.1007/s10162-018-00707-x
32152281	A progesterone biosensor derived from microbial screening.	Grazon, Chloé; Baer, R C; Kuzmanović, Uroš; Nguyen, Thuy; Chen, Mingfu; Zamani, Marjon; Chern, Margaret; Aquino, Patricia; Zhang, Xiaoman; Lecommandoux, Sébastien; Fan, Andy; Cabodi, Mario; Klapperich, Catherine; Grinstaff, Mark W; Dennis, Allison M; Galagan, James E;	Nature communications	2020	10.1038/s41467-020-14942-5
32133601	Development and feasibility of quantitative dynamic cardiac imaging for mice using μSPECT.	Guerraty, M A; Johnson, L C; Blankemeyer, E; Rader, D J; Moore, S C; Metzler, S D;	Journal of nuclear cardiology : official publication of the American Society of	2020	10.1007/s12350-020-02082-8
30867111	Auditory brainstem stimulation with a conformable microfabricated array elicits responses with tonotopically organized components.	Guex, Amélie A; Hight, Ariel Edward; Narasimhan, Shreya; Vachicouras, Nicolas; Lee, Daniel J; Lacour, Stéphanie P; Brown, M Christian;	Hearing research	2019	10.1016/j.heares.2019.02.010
29990525	A preclinical evaluation of a programmable CNT membrane device for transdermal nicotine delivery in hairless Guinea pigs.	Gulati, Gaurav Kumar; Berger, Lily Rachel; Hinds, Bruce Jackson;	Journal of controlled release : official journal of the Controlled Release Society	2019	10.1016/j.jconrel.2018.07.003
33341374	A Noninvasive Ultrasound Based Technique to Identify Treatment Responders in Patients with Portal Hypertension.	Gupta, Ipshita; Fenkel, Jonathan M; Eisenbrey, John R; Machado, Priscilla; Stanczak, Maria; Wessner, Corinne E; Shaw, Colette M; Miller, Cynthia; Soulen, Michael C; Wallace, Kirk; Forsberg, Flemming;	Academic radiology	2020	10.1016/j.acra.2020.11.023
30932065	Wireless resonant circuits for the minimally invasive sensing of biophysical processes in magnetic resonance imaging.	Hai, Aviad; Spanoudaki, Virginia Ch; Bartelle, Benjamin B; Jasanoff, Alan;	Nature biomedical engineering	2019	10.1038/s41551-018-0309-8
30269139	Can We Improve Vaginal Tissue Healing Using Customized Devices: 3D Printing and Biomechanical Changes in Vaginal Tissue.	Hakim, Julie; Smith, P Alex; Singh, Manmohan; Han, Zhaolong; Raghunathan, Raksha; Wyman, Omar; Guffey, Danielle; Larin, Kirill V; Cohn, William; Dietrich, Jennifer E;	Gynecologic and obstetric investigation	2019	10.1159/000491696
33536286	Tetrode Recording in the Xenopus laevis Visual System Using Multichannel Glass Electrodes.	Hiramoto, Masaki; Cline, Hollis T;	Cold Spring Harbor protocols	2021	10.1101/pdb.prot107086
31126339	Large-scale changes in cortical dynamics triggered by repetitive somatosensory electrical stimulation.	Hishinuma, April K; Gulati, Tanuj; Burish, Mark J; Ganguly, Karunesh;	Journal of neuroengineering and rehabilitation	2019	10.1186/s12984-019-0520-1
33340556	Transcranial chronic optical access to longitudinally measure cerebral blood flow.	Hoover, Evelyn M; Crouzet, Christian; Bordas, Julianna M; Figueroa Velez, Dario X; Gandhi, Sunil P; Choi, Bernard; Lodoen, Melissa B;	Journal of neuroscience methods	2020	10.1016/j.jneumeth.2020.109044
32757086	Effect of closed loop stimulation versus accelerometer on outcomes with cardiac resynchronization therapy: the CLASS trial.	Hsu, Jonathan C; Darden, Douglas; Alegre, Maylene; Birgersdotter-Green, Ulrika; Feld, Gregory K; Hoffmayer, Kurt S; Han, Frederick; Krummen, David; Raissi, Farshad; Ho, Gordon; Taub, Pam R; Urey, Marcus A; Adler, Eric;	Journal of interventional cardiac electrophysiology : an international journal of	2020	10.1007/s10840-020-00829-4
30894634	Noninvasive Contrast-Free 3D Evaluation of Tumor Angiogenesis with Ultrasensitive Ultrasound Microvessel Imaging.	Huang, Chengwu; Lowerison, Matthew R; Lucien, Fabrice; Gong, Ping; Wang, Diping; Song, Pengfei; Chen, Shigao;	Scientific reports	2019	10.1038/s41598-019-41373-0
30445298	Multichannel digital heteronuclear magnetic resonance biosensor.	Huber, Stephan; Min, Changwook; Staat, Christoph; Oh, Juhyun; Castro, Cesar M; Haase, Axel; Weissleder, Ralph; Gleich, Bernhard; Lee, Hakho;	Biosensors & bioelectronics	2019	10.1016/j.bios.2018.10.052
31059970	Mechanical characterization of bone quality in distal femur fractures using pre-operative computed tomography scans.	Inacio, Jordan V; Malige, Ajith; Schroeder, Jake T; Nwachuku, Chinenye O; Dailey, Hannah L;	Clinical biomechanics (Bristol, Avon)	2019	10.1016/j.clinbiomech.2019.04.014
30630647	Dual-laser measurement and finite element modeling of human tympanic membrane motion under blast exposure.	Jiang, Shangyuan; Smith, Kyle; Gan, Rong Z;	Hearing research	2019	10.1016/j.heares.2018.12.003
30890282	Non-invasive Measurement of Dynamic Myocardial Stiffness Using Acoustic Radiation Force Impulse Imaging.	Kakkad, Vaibhav; LeFevre, Melissa; Hollender, Peter; Kisslo, Joseph; Trahey, Gregg E;	Ultrasound in medicine & biology	2019	10.1016/j.ultrasmedbio.2018.12.011
33536224	Noninvasive imaging and quantification of bile salt hydrolase activity: From bacteria to humans.	Khodakivskyi, Pavlo V; Lauber, Christian L; Yevtodiyenko, Aleksey; Bazhin, Arkadiy A; Bruce, Stephen; Ringel-Kulka, Tamar; Ringel, Yehuda; Bétrisey, Bertrand; Torres, Joana; Hu, Jianzhong; Chou, Chieh Jason; Goun, Elena A;	Science advances	2021	10.1126/sciadv.aaz9857
30930313	Incorporating non-linear alignment and multi-compartmental modeling for improved human optic nerve diffusion imaging.	Kim, Joo-Won; Andersson, Jesper Lr; Seifert, Alan C; Sun, Peng; Song, Sheng-Kwei; Dula, Courtney; Naismith, Robert T; Xu, Junqian;	NeuroImage	2019	10.1016/j.neuroimage.2019.03.058
31449992	The Impact of Microelectrode Recording on Lead Location in Deep Brain Stimulation for the Treatment of Movement Disorders.	Kochanski, Ryan B; Bus, Sander; Brahimaj, Bledi; Borghei, Alireza; Kraimer, Kristen L; Keppetipola, Kavantissa M; Beehler, Blake; Pal, Gian; Metman, Leo Verhagen; Sani, Sepehr;	World neurosurgery	2019	10.1016/j.wneu.2019.08.092
30891651	Impact of Patient Photos on Detection Accuracy, Decision Confidence and Eye-Tracking Parameters in Chest and Abdomen Images with Tubes and Lines.	Krupinski, Elizabeth A;	Journal of digital imaging	2019	10.1007/s10278-019-00202-6
33328330	Wireless sensors for continuous, multimodal measurements at the skin interface with lower limb prostheses.	Kwak, Jean Won; Han, Mengdi; Xie, Zhaoqian; Chung, Ha Uk; Lee, Jong Yoon; Avila, Raudel; Yohay, Jessica; Chen, Xuexian; Liang, Cunman; Patel, Manish; Jung, Inhwa; Kim, Jongwon; Namkoong, Myeong; Kwon, Kyeongha; Guo, Xu; Ogle, Christopher; Grande, Dominic; Ryu, Dennis; Kim, Dong Hyun; Madhvapathy, Surabhi; Liu, Claire; Yang, Da Som; Park, Yoonseok; Caldwell, Ryan; Banks, Anthony; Xu, Shuai; Huang,…	Science translational medicine	2020	10.1126/scitranslmed.abc4327
30936432	Visualization of early events in mRNA vaccine delivery in non-human primates via PET-CT and near-infrared imaging.	Lindsay, Kevin E; Bhosle, Sushma M; Zurla, Chiara; Beyersdorf, Jared; Rogers, Kenneth A; Vanover, Daryll; Xiao, Peng; Araínga, Mariluz; Shirreff, Lisa M; Pitard, Bruno; Baumhof, Patrick; Villinger, Francois; Santangelo, Philip J;	Nature biomedical engineering	2019	10.1038/s41551-019-0378-3
30250991	Whole Body PET Imaging with a Norepinephrine Transporter Probe 4-(18)FFluorobenzylguanidine: Biodistribution and Radiation Dosimetry.	Lokitz, Stephen J; Garg, Sudha; Nazih, Rachid; Garg, Pradeep K;	Molecular imaging and biology	2019	10.1007/s11307-018-1280-1
33199816	Natural bladder filling alters resting brain function at multiple spatial scales: a proof-of-concept MAPP Network Neuroimaging Study.	Mawla, Ishtiaq; Schrepf, Andrew; Ichesco, Eric; Harte, Steven E; Klumpp, David J; Griffith, James W; Strachan, Eric; Yang, Claire C; Lai, Henry; Andriole, Gerald; Magnotta, Vincent A; Kreder, Karl; Clauw, Daniel J; Harris, Richard E; Clemens, J Quentin; Landis, J Richard; Mullins, Chris; Rodriguez, Larissa V; Mayer, Emeran A; Kutch, Jason J;	Scientific reports	2020	10.1038/s41598-020-76857-x
31852802	Biocompatible near-infrared quantum dots delivered to the skin by microneedle patches record vaccination.	McHugh, Kevin J; Jing, Lihong; Severt, Sean Y; Cruz, Mache; Sarmadi, Morteza; Jayawardena, Hapuarachchige Surangi N; Perkinson, Collin F; Larusson, Fridrik; Rose, Sviatlana; Tomasic, Stephanie; Graf, Tyler; Tzeng, Stephany Y; Sugarman, James L; Vlasic, Daniel; Peters, Matthew; Peterson, Nels; Wood, Lowell; Tang, Wen; Yeom, Jihyeon; Collins, Joe; Welkhoff, Philip A; Karchin, Ari; Tse, Megan; Gao, …	Science translational medicine	2019	10.1126/scitranslmed.aay7162
30902776	Percutaneous Trigeminal Nerve Stimulation for Persistent Idiopathic Facial Pain: A Case Series.	McMahon, J Tanner; Tora, Muhibullah S; Bentley, J Nicole; Texakalidis, Pavlos; Campbell, Melissa A; Keifer, Orion P Jr; Boulis, Nicholas M;	World neurosurgery	2019	10.1016/j.wneu.2019.03.107
32961524	High-resolution, single-particle digital autoradiography of actinide sources using microcapillary array collimators and the iQID camera.	Miller, Brian W; Bowen, James M; Morrison, Erin C;	Applied radiation and isotopes : including data, instrumentation and methods for use	2020	10.1016/j.apradiso.2020.109348
31695100	Evaluating differential nanoparticle accumulation and retention kinetics in a mouse model of traumatic brain injury via K(trans) mapping with MRI.	Miller, Hunter A; Magsam, Alexander W; Tarudji, Aria W; Romanova, Svetlana; Weber, Laura; Gee, Connor C; Madsen, Gary L; Bronich, Tatiana K; Kievit, Forrest M;	Scientific reports	2019	10.1038/s41598-019-52622-7
31872328	Test-Retest Reliability of Functional Magnetic Resonance Imaging Activation for a Vergence Eye Movement Task.	Morales, Cristian; Gohel, Suril; Li, Xiaobo; Scheiman, Mitchell; Biswal, Bharat B; Santos, Elio M; Yaramothu, Chang; Alvarez, Tara L;	Neuroscience bulletin	2020	10.1007/s12264-019-00455-9
33058767	Integrated Neurophotonics: Toward Dense Volumetric Interrogation of Brain Circuit Activity-at Depth and in Real Time.	Moreaux, Laurent C; Yatsenko, Dimitri; Sacher, Wesley D; Choi, Jaebin; Lee, Changhyuk; Kubat, Nicole J; Cotton, R James; Boyden, Edward S; Lin, Michael Z; Tian, Lin; Tolias, Andreas S; Poon, Joyce K S; Shepard, Kenneth L; Roukes, Michael L;	Neuron	2020	10.1016/j.neuron.2020.09.043
30911878	Learning needle tip localization from digital subtraction in 2D ultrasound.	Mwikirize, Cosmas; Nosher, John L; Hacihaliloglu, Ilker;	International journal of computer assisted radiology and surgery	2019	10.1007/s11548-019-01951-z
32873504	Magnetic resonance image connectivity analysis provides evidence of central nervous system mode of action for parasacral transcutaneous electro neural stimulation - A pilot study.	Netto, Jose Murillo B; Scheinost, Dustin; Onofrey, John A; Franco, Israel;	Journal of pediatric urology	2020	10.1016/j.jpurol.2020.08.002
32900653	Improvements in biometric health measures among individuals with intellectual disabilities: A controlled evaluation of the Fit 5 program.	Niemeier, Brandi S; Wetzlmair, Lisa-Christin; Bock, Karla; Schoenbrodt, Melissa; Roach, Kathleen J;	Disability and health journal	2021	10.1016/j.dhjo.2020.100979
30608496	Quantification of cellular associated graphene and induced surface receptor responses.	Nima, Zeid A; Vang, Kieng Bao; Nedosekin, Dmitry; Kannarpady, Ganesh; Saini, Viney; Bourdo, Shawn E; Majeed, Waqar; Watanabe, Fumiya; Darrigues, Emilie; Alghazali, Karrer M; Alawajji, Raad A; Petibone, Dayton; Ali, Syed; Biris, Alexandru R; Casciano, Daniel; Ghosh, Anindya; Salamo, Gregory; Zharov, Vladimir; Biris, Alexandru S;	Nanoscale	2019	10.1039/c8nr06847j
32605619	Changes in retinal layer thickness with maturation in the dog: an in vivo spectral domain - optical coherence tomography imaging study.	Occelli, Laurence M; Pasmanter, Nate; Ayoub, Elias E; Petersen-Jones, Simon M;	BMC veterinary research	2020	10.1186/s12917-020-02390-8
32404879	Target-responsive vasoactive probes for ultrasensitive molecular imaging.	Ohlendorf, Robert; Wiśniowska, Agata; Desai, Mitul; Barandov, Ali; Slusarczyk, Adrian L; Li, Nan; Jasanoff, Alan;	Nature communications	2020	10.1038/s41467-020-16118-7
32367019	TRUPATH, an open-source biosensor platform for interrogating the GPCR transducerome.	Olsen, Reid H J; DiBerto, Jeffrey F; English, Justin G; Glaudin, Alexis M; Krumm, Brian E; Slocum, Samuel T; Che, Tao; Gavin, Ariana C; McCorvy, John D; Roth, Bryan L; Strachan, Ryan T;	Nature chemical biology	2020	10.1038/s41589-020-0535-8
33268512	Chronic embedded cortico-thalamic closed-loop deep brain stimulation for the treatment of essential tremor.	Opri, Enrico; Cernera, Stephanie; Molina, Rene; Eisinger, Robert S; Cagle, Jackson N; Almeida, Leonardo; Denison, Timothy; Okun, Michael S; Foote, Kelly D; Gunduz, Aysegul;	Science translational medicine	2020	10.1126/scitranslmed.aay7680
33236226	Biolayer interferometry provides a robust method for detecting DNA binding small molecules in microbial extracts.	Overacker, Ross D; Plitzko, Birte; Loesgen, Sandra;	Analytical and bioanalytical chemistry	2021	10.1007/s00216-020-03079-5
33014614	High-speed adaptive optics line-scan OCT for cellular-resolution optoretinography.	Pandiyan, Vimal Prabhu; Jiang, Xiaoyun; Maloney-Bertelli, Aiden; Kuchenbecker, James A; Sharma, Utkarsh; Sabesan, Ramkumar;	Biomedical optics express	2020	10.1364/BOE.399034
31399819	Use of Mammographic Measurements to Predict Complications After Nipple-Sparing Mastectomy in BRCA Mutation Carriers.	Park, Ko Un; Weiss, Anna; Rosso, Kelly; Yi, Min; Hunt, Kelly; Kuerer, Henry; Hanson, Summer E; Candelaria, Rosalind; Tevis, Sarah; Thompson, Alastair;	Annals of surgical oncology	2020	10.1245/s10434-019-07704-1
31911630	Automated mass spectrometry imaging of over 2000 proteins from tissue sections at 100-μm spatial resolution.	Piehowski, Paul D; Zhu, Ying; Bramer, Lisa M; Stratton, Kelly G; Zhao, Rui; Orton, Daniel J; Moore, Ronald J; Yuan, Jia; Mitchell, Hugh D; Gao, Yuqian; Webb-Robertson, Bobbie-Jo M; Dey, Sudhansu K; Kelly, Ryan T; Burnum-Johnson, Kristin E;	Nature communications	2020	10.1038/s41467-019-13858-z
32785863	Real-Time Noninvasive Bioluminescence, Ultrasound and Photoacoustic Imaging in NFκB-RE-Luc Transgenic Mice Reveal Glia Maturation Factor-Mediated Immediate and Sustained Spatio-Temporal Activation of NFκB Signaling Post-Traumatic Brain Injury in a Gender-Specific Manner.	Raikwar, Sudhanshu P; Thangavel, Ramasamy; Ahmed, Mohammad Ejaz; Selvakumar, Govindhasamy Pushpavathi; Kempuraj, Duraisamy; Wu, Kristopher; Khan, Osaid; Bazley, Kieran; Bussinger, Bret; Kukulka, Klaudia; Zaheer, Smita; Iyer, Shankar S; Govindarajan, Raghav; Burton, Casey; James, Donald; Zaheer, Asgar;	Cellular and molecular neurobiology	2020	10.1007/s10571-020-00937-9
32532277	A computational paradigm for real-time MEG neurofeedback for dynamic allocation of spatial attention.	Rana, Kunjan D; Khan, Sheraz; Hämäläinen, Matti S; Vaina, Lucia M;	Biomedical engineering online	2020	10.1186/s12938-020-00787-y
30269961	Quantification of cDNA on GMR biosensor array towards point-of-care gene expression analysis.	Ravi, Neeraja; Rizzi, Giovanni; Chang, Sarah E; Cheung, Peggie; Utz, Paul J; Wang, Shan X;	Biosensors & bioelectronics	2019	10.1016/j.bios.2018.09.050
32327442	Non-invasive monitoring of pharmacodynamics during the skin wound healing process using multimodal optical microscopy.	Rico-Jimenez, Jose; Lee, Jang Hyuk; Alex, Aneesh; Musaad, Salma; Chaney, Eric; Barkalifa, Ronit; Olson, Eric; Adams, David; Marjanovic, Marina; Arp, Zane; Boppart, Stephen A;	BMJ open diabetes research & care	2020	10.1136/bmjdrc-2019-000974
30060990	Integrated phosphorescence-based photonic biosensor (iPOB) for monitoring oxygen levels in 3D cell culture systems.	Rivera, Kristina R; Pozdin, Vladimir A; Young, Ashlyn T; Erb, Patrick D; Wisniewski, Natalie A; Magness, Scott T; Daniele, Michael;	Biosensors & bioelectronics	2019	10.1016/j.bios.2018.07.035
31076584	Affordable Microfluidic Bead-Sorting Platform for Automated Selection of Porous Particles Functionalized with Bioactive Compounds.	Saberi-Bosari, Sahand; Omary, Mohammad; Lavoie, Ashton; Prodromou, Raphael; Day, Kevin; Menegatti, Stefano; San-Miguel, Adriana;	Scientific reports	2019	10.1038/s41598-019-42869-5
31959193	Non-invasive MRI quantification of cerebrospinal fluid dynamics in amyotrophic lateral sclerosis patients.	Sass, Lucas R; Khani, Mohammadreza; Romm, Jacob; Schmid Daners, Marianne; McCain, Kyle; Freeman, Tavara; Carter, Gregory T; Weeks, Douglas L; Petersen, Brian; Aldred, Jason; Wingett, Dena; Martin, Bryn A;	Fluids and barriers of the CNS	2020	10.1186/s12987-019-0164-3
31804542	Spatiotemporal Characterizations of Spontaneously Beating Cardiomyocytes with Adaptive Reference Digital Image Correlation.	Shradhanjali, Akankshya; Riehl, Brandon D; Duan, Bin; Yang, Ruiguo; Lim, Jung Yul;	Scientific reports	2019	10.1038/s41598-019-54768-w
31819064	Blood proteome profiling using aptamer-based technology for rejection biomarker discovery in transplantation.	Shubin, Andrey V; Kollar, Branislav; Dillon, Simon T; Pomahac, Bohdan; Libermann, Towia A; Riella, Leonardo V;	Scientific data	2019	10.1038/s41597-019-0324-y
33039825	Galuminox: Preclinical validation of a novel PET tracer for non-invasive imaging of oxidative stress in vivo.	Sivapackiam, Jothilingam; Liao, Fuyi; Zhou, Dequan; Shoghi, Kooresh I; Gropler, Robert J; Gelman, Andrew E; Sharma, Vijay;	Redox biology	2020	10.1016/j.redox.2020.101690
31401975	Neural-network classification of cardiac disease from (31)P cardiovascular magnetic resonance spectroscopy measures of creatine kinase energy metabolism.	Solaiyappan, Meiyappan; Weiss, Robert G; Bottomley, Paul A;	Journal of cardiovascular magnetic resonance : official journal of the Society for	2019	10.1186/s12968-019-0560-5
33113069	Detection of coronary calcifications with dual energy chest X-rays: clinical evaluation.	Song, Yingnan; Wu, Hao; Wen, Di; Zhu, Bo; Graner, Philipp; Ciancibello, Leslie; Rajeswaran, Haran; Salem, Karma; Hajmomenian, Mehrdad; Gilkeson, Robert C; Wilson, David L;	The international journal of cardiovascular imaging	2020	10.1007/s10554-020-02072-4
32543413	3D printed porous PEEK created via fused filament fabrication for osteoconductive orthopaedic surfaces.	Spece, H; Yu, T; Law, A W; Marcolongo, M; Kurtz, S M;	Journal of the mechanical behavior of biomedical materials	2020	10.1016/j.jmbbm.2020.103850
31941514	Regional myocardial strain analysis via 2D speckle tracking echocardiography: validation with sonomicrometry and correlation with regional blood flow in the presence of graded coronary stenoses and dobutamine stress.	Stendahl, John C; Parajuli, Nripesh; Lu, Allen; Boutagy, Nabil E; Guerrera, Nicole; Alkhalil, Imran; Lin, Ben A; Staib, Lawrence H; ODonnell, Matthew; Duncan, James S; Sinusas, Albert J;	Cardiovascular ultrasound	2020	10.1186/s12947-019-0183-x
33308143	Label-free optical biomarkers detect early calcific aortic valve disease in a wild-type mouse model.	Tandon, Ishita; Johns, Shelby; Woessner, Alan; Perez, Jessica; Cross, Delaney; Ozkizilcik, Asya; Muldoon, Timothy J; Vallurupalli, Srikanth; Padala, Muralidhar; Quinn, Kyle P; Balachandran, Kartik;	BMC cardiovascular disorders	2020	10.1186/s12872-020-01776-8
32788593	Identification of ultrasound imaging markers to quantify long bone regeneration in a segmental tibial defect sheep model in vivo.	Tang, Songyuan; Shajudeen, Peer; Tasciotti, Ennio; Righetti, Raffaella;	Scientific reports	2020	10.1038/s41598-020-70426-y
30790546	anti-EGFR capture mitigates EMT- and chemoresistance-associated heterogeneity in a resistance-profiling CTC platform.	Thege, Fredrik I; Gruber, Conor N; Cardle, Ian I; Cong, Sophie H; Lannin, Timothy B; Kirby, Brian J;	Analytical biochemistry	2019	10.1016/j.ab.2019.02.003
31164479	Design and evaluation of engineered protein biosensors for live-cell imaging of EGFR phosphorylation.	Tiruthani, Karthik; Mischler, Adam; Ahmed, Shoeb; Mahinthakumar, Jessica; Haugh, Jason M; Rao, Balaji M;	Science signaling	2019	10.1126/scisignal.aap7584
30217545	The developmental trajectory of sensorimotor cortical oscillations.	Trevarrow, Michael P; Kurz, Max J; McDermott, Timothy J; Wiesman, Alex I; Mills, Mackenzie S; Wang, Yu-Ping; Calhoun, Vince D; Stephen, Julia M; Wilson, Tony W;	NeuroImage	2019	10.1016/j.neuroimage.2018.09.018
33028819	Sequence-to-function deep learning frameworks for engineered riboregulators.	Valeri, Jacqueline A; Collins, Katherine M; Ramesh, Pradeep; Alcantar, Miguel A; Lepe, Bianca A; Lu, Timothy K; Camacho, Diogo M;	Nature communications	2020	10.1038/s41467-020-18676-2
30796551	Electrode Placement Accuracy in Robot-Assisted Asleep Deep Brain Stimulation.	VanSickle, David; Volk, Victoria; Freeman, Patricia; Henry, Jamie; Baldwin, Meghan; Fitzpatrick, Clare K;	Annals of biomedical engineering	2019	10.1007/s10439-019-02230-3
33478715	Imaging-Based Localization of His Bundle Pacing Electrodes: Results From the Prospective IMAGE-HBP Study.	Vijayaraman, Pugazhendhi; Dandamudi, Gopi; Subzposh, Faiz A; Shepard, Richard K; Kalahasty, Gautham; Padala, Santosh K; Strobel, John S; Bauch, Terry D; Ellenbogen, Kenneth A; Bergemann, Tracy; Hughes, Lisa; Harris, Megan L; Fagan, Dedra H; Yang, Zhongping; Koneru, Jayanthi N;	JACC. Clinical electrophysiology	2021	10.1016/j.jacep.2020.07.026
30753926	Mapping tissue pH in an experimental model of acute stroke - Determination of graded regional tissue pH changes with non-invasive quantitative amide proton transfer MRI.	Wang, Enfeng; Wu, Yin; Cheung, Jerry S; Igarashi, Takahiro; Wu, Limin; Zhang, Xiaoan; Sun, Phillip Zhe;	NeuroImage	2019	10.1016/j.neuroimage.2019.02.022
33039915	Hyperpolarized (89)Y-EDTMP complex as a chemical shift-based NMR sensor for pH at the physiological range.	Wang, Qing; Parish, Christopher; Niedbalski, Peter; Ratnakar, James; Kovacs, Zoltan; Lumata, Lloyd;	Journal of magnetic resonance (San Diego, Calif. : 1997)	2020	10.1016/j.jmr.2020.106837
31735165	Free breathing three-dimensional cardiac quantitative susceptibility mapping for differential cardiac chamber blood oxygenation - initial validation in patients with cardiovascular disease inclusive of direct comparison to invasive catheterization.	Wen, Yan; Weinsaft, Jonathan W; Nguyen, Thanh D; Liu, Zhe; Horn, Evelyn M; Singh, Harsimran; Kochav, Jonathan; Eskreis-Winkler, Sarah; Deh, Kofi; Kim, Jiwon; Prince, Martin R; Wang, Yi; Spincemaille, Pascal;	Journal of cardiovascular magnetic resonance : official journal of the Society for	2019	10.1186/s12968-019-0579-7
32919398	Association between neuromelanin-sensitive MRI signal and psychomotor slowing in late-life depression.	Wengler, Kenneth; Ashinoff, Brandon K; Pueraro, Elena; Cassidy, Clifford M; Horga, Guillermo; Rutherford, Bret R;	Neuropsychopharmacology : official publication of the American College of	2020	10.1038/s41386-020-00860-z
31954173	Denoising arterial spin labeling perfusion MRI with deep machine learning.	Xie, Danfeng; Li, Yiran; Yang, Hanlu; Bai, Li; Wang, Tianyao; Zhou, Fuqing; Zhang, Lei; Wang, Ze;	Magnetic resonance imaging	2020	10.1016/j.mri.2020.01.005
32090878	Surpassing the detection limit and accuracy of the electrochemical DNA sensor through the application of CRISPR Cas systems.	Xu, Wei; Jin, Tian; Dai, Yifan; Liu, Chung Chiun;	Biosensors & bioelectronics	2020	10.1016/j.bios.2020.112100
31954907	Thalamic Deep Brain Stimulation for Essential Tremor: Relation of the Dentatorubrothalamic Tract with Stimulation Parameters.	Yang, Andrew I; Buch, Vivek P; Heman-Ackah, Sabrina M; Ramayya, Ashwin G; Hitti, Frederick L; Beatson, Nathan; Chaibainou, Hanane; Yates, Melissa; Wang, Sumei; Verma, Ragini; Wolf, Ronald L; Baltuch, Gordon H;	World neurosurgery	2020	10.1016/j.wneu.2020.01.039
32513435	2-D Ultrasound Shear Wave Elastography With Multi-Sphere-Source External Mechanical Vibration: Preliminary Phantom Results.	Yang, Heng; Carrascal, Carolina A; Xie, Hua; Shamdasani, Vijay; Anthony, Brian W;	Ultrasound in medicine & biology	2020	10.1016/j.ultrasmedbio.2020.03.009
32142755	Evaluation of a smart activatable MRI nanoprobe to target matrix metalloproteinases in the early-stages of abdominal aortic aneurysms.	Yao, Yuyu; Cheng, Kai; Cheng, Zhen;	Nanomedicine : nanotechnology, biology, and medicine	2020	10.1016/j.nano.2020.102177
31844072	Burn-related Collagen Conformational Changes in ex vivo Porcine Skin using Raman Spectroscopy.	Ye, Hanglin; Rahul; Kruger, Uwe; Wang, Tianmeng; Shi, Sufei; Norfleet, Jack; De, Suvranu;	Scientific reports	2019	10.1038/s41598-019-55012-1
33439202	Contact photolithography-free integration of patterned and semi-transparent indium tin oxide stimulation electrodes into polydimethylsiloxane-based heart-on-a-chip devices for streamlining physiological recordings.	Yip, Joycelyn K; Sarkar, Debarghya; Petersen, Andrew P; Gipson, Jennifer N; Tao, Jun; Kale, Salil; Rexius-Hall, Megan L; Cho, Nathan; Khalil, Natalie N; Kapadia, Rehan; McCain, Megan L;	Lab on a chip	2021	10.1039/d0lc00948b
32593799	Mapping language from MEG beta power modulations during auditory and visual naming.	Youssofzadeh, Vahab; Stout, Jeffrey; Ustine, Candida; Gross, William L; Conant, Lisa L; Humphries, Colin J; Binder, Jeffrey R; Raghavan, Manoj;	NeuroImage	2020	10.1016/j.neuroimage.2020.117090
29428551	Detection of Bladder Cancer in Urine Sediments by a Novel Multicolor Fluorescence In Situ Hybridization (Quartet) Test.	Zhang, Shizhen; Wang, Yan; Bondaruk, Jolanta; Majewski, Tadeusz; Yao, Hui; Lee, Sangkyou; Lee, June Goo; Cogdell, David; Lotan, Yair; Dinney, Colin; Wei, Peng; Baggerly, Keith; Czerniak, Bogdan;	European urology focus	2019	10.1016/j.euf.2018.01.017
32144257	Maltotriose-based probes for fluorescence and photoacoustic imaging of bacterial infections.	Zlitni, Aimen; Gowrishankar, Gayatri; Steinberg, Idan; Haywood, Tom; Sam Gambhir, Sanjiv;	Nature communications	2020	10.1038/s41467-020-14985-8
31213661	B-mode ultrasound for the assessment of hepatic fibrosis: a quantitative multiparametric analysis for a radiomics approach.	DSouza, Julia C; Sultan, Laith R; Hunt, Stephen J; Schultz, Susan M; Brice, Angela K; Wood, Andrew K W; Sehgal, Chandra M;	Scientific reports	2019	10.1038/s41598-019-45043-z
30862380	Computational modeling of neuromuscular response to swing-phase robotic knee extension assistance in cerebral palsy.	Lerner, Zachary F; Damiano, Diane L; Bulea, Thomas C;	Journal of biomechanics	2019	10.1016/j.jbiomech.2019.02.025
31968338	Interactions between Auditory and Vestibular Modalities during Stimulation with a Combined Vestibular and Cochlear Prosthesis.	Phillips, James O; Ling, Leo; Nowack, Amy; Rebollar, Brenda; Rubinstein, Jay T;	Audiology & neuro-otology	2020	10.1159/000503846
29729903	Restoration of spatial hearing in adult cochlear implant users with single-sided deafness.	Litovsky, Ruth Y; Moua, Keng; Godar, Shelly; Kan, Alan; Misurelli, Sara M; Lee, Daniel J;	Hearing research	2019	10.1016/j.heares.2018.04.004
32972550	Cardiac Implantable Electronic Devices: A Window Into the Evolution of Conduction Disease in Cardiac Amyloidosis.	Rehorn, Michael R; Loungani, Rahul S; Black-Maier, Eric; Coniglio, Amanda C; Karra, Ravi; Pokorney, Sean D; Khouri, Michel G;	JACC. Clinical electrophysiology	2020	10.1016/j.jacep.2020.04.020
30253248	Functional slit lamp biomicroscopy metrics correlate with cardiovascular risk.	Karanam, Veena C; Tamariz, Leonardo; Batawi, Hatim; Wang, Jianhua; Galor, Anat;	The ocular surface	2019	10.1016/j.jtos.2018.09.002
31463505	Multiplex isolation and profiling of extracellular vesicles using a microfluidic DICE device.	Kang, Yoon-Tae; Purcell, Emma; Hadlock, Thomas; Lo, Ting-Wen; Mutukuri, Anusha; Jolly, Shruti; Nagrath, Sunitha;	The Analyst	2019	10.1039/c9an01235d
