# Supplementary material for: Recent Academic Research on Clinically Relevant Digital Measures: Systematic Review
Source: J Med Internet Res. 2021 Sep 15;23(9):e29875. doi: 10.2196/29875 (PMC8482196; doi:10.2196/29875)
Supplement: Multimedia Appendix 4 [file jmir_v23i9e29875_app4.xlsx]

## Sheet: Accepted Papers
PMID	Title	Authors	Author Affiliation	Journal Name	Publication Year	DOI	Nature of Academic Research															Digital Clinical Measures					Funding Sources				Government Funding Souces									NIH Institutes and Centers
							Verification	Analytical Validation	Measure Identification	Clinical Validation	Security	Data Rights & Goverance	Ethics	Usability & Utility	Standards	Usability & Utility (Data Vis)	Economic Feasibility	Operations (Care)	Operations (Research) Study Design and Execution	Operations (Research) Research Data Analysis	Operations (Data)	Biochemical	Movement and Activity	Physiological - Electrical	Physiological - Mechanical	Physiological - Optical & Microwave	Government	Industry	Independent Foundation	Investigator Funded // Unfunded	NIH	NSF	DOD	VA	NASA	DOE	FDA	Others	Others Name	NEI	OD	NIAID	NIA	NHLBI	NINDS	NIMH	NIAMS	NICHD	NCRR
31480380	An Empirical Study Comparing Unobtrusive Physiological Sensors for Stress Detection in Computer Work.	Akbar, Fatema; Mark, Gloria; Pavlidis, Ioannis; Gutierrez-Osuna, Ricardo;	Department of Informatics, University of California, Irvine, CA 92617, USA. fatemaa@uci.edu.; Department of Informatics, University of California, Irvine, CA 92617, USA.; Computational Physiology Laboratory, University of Houston, Houston, TX 77004, USA.; Perception, Sensing, and Instrumentation Laboratory, Texas A&M University, College Station, TX 77843, USA.;	Sensors (Basel, Switzerland)	2019	10.3390/s19173766	0	0	0	0	0	0	0	0	0	1	0	0	0	1	0	0	0	1	0	1	1	0	0	0	0	1	0	0	0	0	0	0		0	0	0	0	0	0	0	0	0	0
32454300	Application of a novel actigraphy algorithm to detect movement and sleep/wake patterns in children with autism spectrum disorder.	Alder, Megan L; Ye, Fei; Run, Fan; Bagai, Kanika; Fawkes, Diane B; Peterson, Barry T; Malow, Beth A;	Sleep Disorders Division, Department of Neurology, Vanderbilt University Medical Center, Nashville, TN, USA.; Department of Biostatistics, Vanderbilt University Medical Center, Nashville, TN, USA.; Department of Biostatistics, Vanderbilt University Medical Center, Nashville, TN, USA.; Sleep Disorders Division, Department of Neurology, Vanderbilt University Medical Center, Nashville, TN, USA.; Sle…	Sleep medicine	2020	10.1016/j.sleep.2020.02.020	0	1	0	0	0	0	0	0	0	0	0	0	0	1	0	0	1	0	0	1	1	0	0	0	1	0	0	0	0	0	0	0		0	0	0	0	0	0	0	0	1	0
32883544	Remote self-measurement of wrist range of motion performed on normal wrists by a minimally trained individual using the iPhone level application only demonstrated good reliability in measuring wrist flexion and extension.	Alford, Sunni L;	Department of Occupational Therapy Education, Rockhurst University, Kansas City, MO, USA. Electronic address: Sunni.alford@rockhurst.edu.;	Journal of hand therapy : official journal of the American Society of Hand	2020	10.1016/j.jht.2020.05.001	0	0	0	0	0	0	0	0	0	1	0	0	0	0	0	0	1	0	0	0	0	0	0	1	0	0	0	0	0	0	0	0		0	0	0	0	0	0	0	0	0	0
31262674	SMS-facilitated home blood pressure monitoring: A qualitative analysis of resultant health behavior change.	Allen, Matthew E; Irizarry, Taya; Einhorn, Julian; Kamarck, Thomas W; Suffoletto, Brian P; Burke, Lora E; Rollman, Bruce L; Muldoon, Matthew F;	University of Virginia School of Medicine, Charlottesville, VA, USA. Electronic address: mea97@pitt.edu.; Department of Health & Community Systems, University of Pittsburgh School of Nursing, Pittsburgh, PA, USA. Electronic address: TAI19@pitt.edu.; Department of Psychology, University of Pittsburgh School of Arts and Sciences, Pittsburgh, PA, USA. Electronic address: JZE8@pitt.edu.; Department o…	Patient education and counseling	2019	10.1016/j.pec.2019.06.015	0	1	0	0	0	0	0	1	0	1	0	0	0	0	1	0	1	1	0	0	0	0	0	0	1	0	0	0	0	0	0	0		0	0	0	0	1	0	0	0	0	0
33143956	Pulse oximeter plethysmograph waveform and automated oscillometric sphygmomanometer for ankle-brachial index measurement.	Arnold, Cosby G; Walker, J Richard; Metter, E Jeffrey; Young, Shane; Brady, Mark F;	Department of Emergency Medicine, University of Colorado School of Medicine, Denver, CO, USA. Electronic address: cosby.arnold@cuanschutz.edu.; Department of Emergency Medicine, University of Tennessee Health Science Center, Memphis, TN, USA.; Department of Neurology, University of Tennessee Health Science Center, Memphis, TN, USA.; Department of Emergency Medicine, University of Tennessee Health…	The American journal of emergency medicine	2021	10.1016/j.ajem.2020.10.042	0	0	0	1	0	0	0	1	0	0	0	1	0	1	0	0	0	0	1	1	1	0	0	0	0	0	0	0	0	0	0	0	Emergency Medicine Founda- tion	0	0	0	0	0	0	0	0	0	0
31422309	Electrical stimulation mapping of language with stereo-EEG.	Arya, Ravindra; Ervin, Brian; Dudley, Jonathan; Buroker, Jason; Rozhkov, Leonid; Scholle, Craig; Horn, Paul S; Vannest, Jennifer; Byars, Anna W; Leach, James L; Mangano, Francesco T; Greiner, Hansel M; Holland, Katherine D; Glauser, Tracy A;	Comprehensive Epilepsy Center, Division of Neurology, Cincinnati Childrens Hospital Medical Center, Cincinnati, OH, USA; Department of Pediatrics, University of Cincinnati College of Medicine, Cincinnati, OH, USA. Electronic address: Ravindra.Arya@cchmc.org.; Comprehensive Epilepsy Center, Division of Neurology, Cincinnati Childrens Hospital Medical Center, Cincinnati, OH, USA; Department of Elec…	Epilepsy & behavior : E&B	2019	10.1016/j.yebeh.2019.06.038	0	0	0	1	0	0	0	0	0	0	0	1	0	1	1	0	0	1	0	0	0	0	1	0	1	0	0	0	0	0	0	0		0	0	0	0	0	1	0	0	0	0
32504928	Electrical stimulation sensorimotor mapping with stereo-EEG.	Arya, Ravindra; Ervin, Brian; Holloway, Timothy; Dudley, Jonathan; Horn, Paul S; Buroker, Jason; Rozhkov, Leonid; Scholle, Craig; Byars, Anna W; Leach, James L; Mangano, Francesco T; Greiner, Hansel M; Holland, Katherine D;	Comprehensive Epilepsy Center, Division of Neurology, Cincinnati Childrens Hospital Medical Center, Cincinnati, OH, USA; Department of Pediatrics, University of Cincinnati College of Medicine, Cincinnati, OH, USA. Electronic address: Ravindra.Arya@cchmc.org.; Comprehensive Epilepsy Center, Division of Neurology, Cincinnati Childrens Hospital Medical Center, Cincinnati, OH, USA; Department of Elec…	Clinical neurophysiology : official journal of the International Federation of	2020	10.1016/j.clinph.2020.04.159	0	0	0	1	0	0	0	0	0	0	0	1	0	1	1	0	1	1	0	0	0	0	0	0	0	0	0	0	0	0	0	0		0	0	0	0	0	0	0	0	0	0
31678740	Ruthenium oxide based microelectrode arrays for in vitro and in vivo neural recording and stimulation.	Atmaramani, Rahul; Chakraborty, Bitan; Rihani, Rashed T; Usoro, Joshua; Hammack, Audrey; Abbott, Justin; Nnoromele, Patrick; Black, Bryan J; Pancrazio, Joseph J; Cogan, Stuart F;	Department of Bioengineering, University of Texas at Dallas, Richardson, TX 75080, USA.; Department of Materials Science and Engineering, University of Texas at Dallas, Richardson, TX 75080, USA.; Department of Bioengineering, University of Texas at Dallas, Richardson, TX 75080, USA.; Department of Bioengineering, University of Texas at Dallas, Richardson, TX 75080, USA.; Department of Research, …	Acta biomaterialia	2020	10.1016/j.actbio.2019.10.040	1	0	1	0	0	0	0	0	0	0	0	0	0	1	0	1	0	0	0	0	1	0	0	0	1	0	0	0	0	0	0	0		0	0	0	0	0	1	0	0	0	0
32807931	A digital biomarker of diabetes from smartphone-based vascular signals.	Avram, Robert; Olgin, Jeffrey E; Kuhar, Peter; Hughes, J Weston; Marcus, Gregory M; Pletcher, Mark J; Aschbacher, Kirstin; Tison, Geoffrey H;	Division of Cardiology, Department of Medicine and Cardiovascular Research Institute, University of California, San Francisco, San Francisco, CA, USA.; Division of Cardiology, Department of Medicine and Cardiovascular Research Institute, University of California, San Francisco, San Francisco, CA, USA.; Azumio, Inc, Redwood City, CA, USA.; Department of Computer Science, University of California, …	Nature medicine	2020	10.1038/s41591-020-1010-5	0	1	0	1	0	0	0	1	0	0	0	0	0	1	1	0	0	0	0	1	1	1	0	0	1	0	0	0	0	0	0	0		0	0	0	0	1	0	0	0	0	0
33063188	Pilot Validation of a New Wireless Patch System as an Ambulatory, Noninvasive Tool That Measures Gut Myoelectrical Signals: Physiologic and Disease Correlations.	Axelrod, Lindsay; Axelrod, Steve; Navalgund, Anand; Triadafilopoulos, George;	G-Tech Medical, Fogarty Institute for Innovation, 2495 Hospital Drive, Suite 300, Mountain View, CA, 94040, USA.; G-Tech Medical, Fogarty Institute for Innovation, 2495 Hospital Drive, Suite 300, Mountain View, CA, 94040, USA.; G-Tech Medical, Fogarty Institute for Innovation, 2495 Hospital Drive, Suite 300, Mountain View, CA, 94040, USA.; Division of Gastroenterology and Hepatology, Stanford Uni…	Digestive diseases and sciences	2020	10.1007/s10620-020-06663-y	0	1	1	1	0	0	0	1	0	0	0	0	0	0	1	0	0	1	0	0	0	0	1	0	0	0	0	0	0	0	0	0		0	0	0	0	0	0	0	0	0	0
31708175	Wearable sensors for personal temperature exposure assessments: A comparative study.	Bailey, Elizabeth; Fuhrmann, Christopher; Runkle, Jennifer; Stevens, Scott; Brown, Michael; Sugg, Margaret;	Department of Geography & Planning, Appalachian State University, Boone, NC, USA.; Department of Geosciences, Mississippi State University, Mississippi State, MS, USA.; North Carolina Institute for Climate Studies, North Carolina State University, NC, USA.; North Carolina Institute for Climate Studies, North Carolina State University, NC, USA.; Department of Geosciences, Mississippi State Univers…	Environmental research	2020	10.1016/j.envres.2019.108858	0	0	1	1	0	0	0	0	0	0	0	0	0	1	0	0	1	0	0	0	0	1	0	0	0	0	0	0	0	0	0	0		0	0	0	0	0	0	0	0	0	0
33310859	Skin-interfaced microfluidic system with personalized sweating rate and sweat chloride analytics for sports science applications.	Baker, Lindsay B; Model, Jeffrey B; Barnes, Kelly A; Anderson, Melissa L; Lee, Stephen P; Lee, Khalil A; Brown, Shyretha D; Reimel, Adam J; Roberts, Timothy J; Nuccio, Ryan P; Bonsignore, Justina L; Ungaro, Corey T; Carter, James M; Li, Weihua; Seib, Melissa S; Reeder, Jonathan T; Aranyosi, Alexander J; Rogers, John A; Ghaffari, Roozbeh;	Gatorade Sports Science Institute, PepsiCo R&D Life Sciences, Barrington, IL 60010, USA. lindsay.baker@pepsico.com jrogers@northwestern.edu rooz@northwestern.edu.; Epicore Biosystems Inc, Cambridge, MA 02139, USA.; Querrey Simpson Institute for Bioelectronics, Northwestern University, Evanston, IL 60208, USA.; Center for Bio-Integrated Electronics, Northwestern University, Evanston, IL 60208, USA…	Science advances	2020	10.1126/sciadv.abe3929	0	1	1	1	0	0	0	1	0	1	1	0	0	1	1	1	1	0	0	0	0	1	1	0	0	0	0	0	0	0	0	0		0	0	0	0	0	0	0	0	0	0
32391526	Capacitive sensing of triglyceride film reactions: a proof-of-concept demonstration for sensing in simulated duodenal contents with gastrointestinal targeting capsule system.	Banis, George E; Beardslee, Luke A; Stine, Justin M; Sathyam, Rajendra Mayavan; Ghodssi, Reza;	Institute for Systems Research, University of Maryland, USA. ghodssi@umd.edu and Fischell Department of Bioengineering, University of Maryland, USA.; Institute for Systems Research, University of Maryland, USA. ghodssi@umd.edu.; Institute for Systems Research, University of Maryland, USA. ghodssi@umd.edu and Department of Electrical and Computer Engineering, University of Maryland, College Park, …	Lab on a chip	2020	10.1039/d0lc00133c	1	1	0	0	0	0	0	1	0	0	0	0	0	0	1	1	0	0	0	0	1	1	0	0	0	1	0	0	0	0	0	0		0	0	0	0	0	0	0	0	0	0
31462688	Bidirectional 10-year associations of accelerometer-measured sedentary behavior and activity categories with weight among middle-aged adults.	Barone Gibbs, Bethany; Aaby, David; Siddique, Juned; Reis, Jared P; Sternfeld, Barbara; Whitaker, Kara; Pettee Gabriel, Kelley;	Department of Health and Physical Activity, University of Pittsburgh, Pittsburgh, PA, USA. bbarone@pitt.edu.; Department of Preventive Medicine, Northwestern University, Chicago, IL, USA.; Department of Preventive Medicine, Northwestern University, Chicago, IL, USA.; Division of Cardiovascular Sciences, National Heart, Lung, and Blood Institute, Bethesda, MD, USA.; Division of Research, Kaiser Pe…	International journal of obesity (2005)	2020	10.1038/s41366-019-0443-8	0	0	1	1	0	0	0	0	0	0	0	1	0	1	1	0	1	0	0	0	1	1	0	0	1	0	0	0	0	0	0	0		0	0	0	0	1	0	0	0	0	0
33081783	Relationships between accelerometry and general compensatory movements of the upper limb after stroke.	Barth, Jessica; Klaesner, Joeseph W; Lang, Catherine E;	Washington University School of Medicine, Program in Physical Therapy, St. Louis, MO, USA.; Washington University School of Medicine, Program in Physical Therapy, St. Louis, MO, USA.; Department in Biomedical Engineering, Washington University, St. Louis, MO, USA.; Washington University School of Medicine, Program in Physical Therapy, St. Louis, MO, USA. langc@wustl.edu.; Washington University Sc…	Journal of neuroengineering and rehabilitation	2020	10.1186/s12984-020-00773-4	0	0	1	1	0	0	0	0	0	0	0	1	0	1	1	0	1	0	0	0	1	0	0	0	1	0	0	0	0	0	0	0		0	0	0	0	0	0	0	0	1	0
31636284	Atrial Fibrillation Detection from Wrist Photoplethysmography Signals Using Smartwatches.	Bashar, Syed Khairul; Han, Dong; Hajeb-Mohammadalipour, Shirin; Ding, Eric; Whitcomb, Cody; McManus, David D; Chon, Ki H;	Department of Biomedical Engineering, University of Connecticut, Storrs, CT, USA.; Department of Biomedical Engineering, University of Connecticut, Storrs, CT, USA.; Department of Biomedical Engineering, University of Connecticut, Storrs, CT, USA.; Division of Cardiology, University of Massachusetts Medical School, Worcester, MA, USA.; Division of Cardiology, University of Massachusetts Medical S…	Scientific reports	2019	10.1038/s41598-019-49092-2	0	1	0	0	0	0	0	0	0	0	0	0	0	0	1	0	1	0	0	1	1	0	0	0	1	1	0	0	0	0	0	0		0	0	0	0	1	0	0	0	0	0
33257853	A portable single-sided magnetic-resonance sensor for the grading of liver steatosis and fibrosis.	Bashyam, Ashvin; Frangieh, Chris J; Raigani, Siavash; Sogo, Jeremy; Bronson, Roderick T; Uygun, Korkut; Yeh, Heidi; Ausiello, Dennis A; Cima, Michael J;	David H. Koch Institute for Integrative Cancer Research, Massachusetts Institute of Technology, Cambridge, MA, USA.; Electrical Engineering & Computer Science, Massachusetts Institute of Technology, Cambridge, MA, USA.; David H. Koch Institute for Integrative Cancer Research, Massachusetts Institute of Technology, Cambridge, MA, USA.; Electrical Engineering & Computer Science, Massachusetts Insti…	Nature biomedical engineering	2020	10.1038/s41551-020-00638-0	1	1	0	1	0	0	0	1	0	0	1	0	0	1	1	0	0	0	0	1	1	1	1	0	1	1	0	0	0	0	0	0		0	0	0	0	0	0	0	0	0	0
30717693	Test and Treat TB: a pilot trial of GeneXpert MTB/RIF screening on a mobile HIV testing unit in South Africa.	Bassett, Ingrid V; Forman, Leah S; Govere, Sabina; Thulare, Hilary; Frank, Simone C; Mhlongo, Bright; Losina, Elena;	Division of Infectious Disease, Massachusetts General Hospital, Boston, MA, USA. ibassett@partners.org.; Medical Practice Evaluation Center, Department of Medicine, Massachusetts General Hospital, 100 Cambridge Street, 16th Floor, Boston, MA, 02114, USA. ibassett@partners.org.; Harvard University Center for AIDS Research (CFAR), Boston, MA, USA. ibassett@partners.org.; Harvard Medical School, Bos…	BMC infectious diseases	2019	10.1186/s12879-019-3738-4	0	0	0	1	0	0	0	1	0	0	1	1	1	0	0	1	0	0	0	0	1	0	0	0	1	0	0	0	0	0	0	0		0	0	1	0	0	0	0	0	0	0
32911453	Evaluation of silicone-based wristbands as passive sampling systems using PAHs as an exposure proxy for carcinogen monitoring in firefighters: Evidence from the firefighter cancer initiative.	Baum, Jeramy L R; Bakali, Umer; Killawala, Chitvan; Santiago, Katerina M; Dikici, Emre; Kobetz, Erin N; Solle, Natasha Schaefer; Deo, Sapna; Bachas, Leonidas; Daunert, Sylvia;	Chemistry, University of Miami, Coral Gables, FL, USA; Biochemistry and Molecular Biology, University of Miami, Miller School of Medicine, Miami, FL, USA.; Biochemistry and Molecular Biology, University of Miami, Miller School of Medicine, Miami, FL, USA.; Biochemistry and Molecular Biology, University of Miami, Miller School of Medicine, Miami, FL, USA; Biomedical Engineering, University of Miam…	Ecotoxicology and environmental safety	2020	10.1016/j.ecoenv.2020.111100	1	1	0	1	0	0	0	1	0	0	0	0	0	1	1	1	1	0	0	0	1	0	0	0	0	0	0	0	0	0	0	1	State of Florida	0	0	0	0	0	0	0	0	0	0
30871471	Local edge-enhanced active contour for accurate skin lesion border detection.	Bayraktar, Mustafa; Kockara, Sinan; Halic, Tansel; Mete, Mutlu; Wong, Henry K; Iqbal, Kamran;	Bioinformatics, University of Arkansas Little Rock, 2804 S. University, Little Rock, 72204, AR, USA.; Computer Science, University of Central Arkansas, 201 Donaghey Avenue, Conway, 72035, AR, USA. skockara@uca.edu.; Computer Science, University of Central Arkansas, 201 Donaghey Avenue, Conway, 72035, AR, USA.; Computer Science, Texas A&M University-Commerce, 2200 Campbell, Commerce, 75428, TX, US…	BMC bioinformatics	2019	10.1186/s12859-019-2625-8	1	1	1	0	0	0	0	0	0	0	0	0	0	0	0	0	0	0	0	1	1	0	0	0	1	0	0	0	0	0	0	0		0	0	0	0	0	0	0	0	0	0
31629828	Where is the cocktail party? Decoding locations of attended and unattended moving sound sources using EEG.	Bednar, Adam; Lalor, Edmund C;	School of Engineering, Trinity College Dublin, Dublin, Ireland; Trinity Center for Bioengineering, Trinity College Dublin, Dublin, Ireland. Electronic address: bednara@tcd.ie.; School of Engineering, Trinity College Dublin, Dublin, Ireland; Trinity Center for Bioengineering, Trinity College Dublin, Dublin, Ireland; Department of Biomedical Engineering, Department of Neuroscience, University of Ro…	NeuroImage	2020	10.1016/j.neuroimage.2019.116283	1	1	0	0	0	0	0	0	0	0	0	0	1	1	0	0	0	1	0	0	0	0	0	0	0	0	0	0	0	0	0	0		0	0	0	0	0	0	0	0	0	0
31159379	Real-Time Detection of Seven Phases of Gait in Children with Cerebral Palsy Using Two Gyroscopes.	Behboodi, Ahad; Zahradka, Nicole; Wright, Henry; Alesi, James; Lee, Samuel C K;	Biomechanics and Movement Science Program, University of Delaware, Newark, DE 19713, USA. ahadbeh@udel.edu.; Department of Physical Therapy, University of Delaware, Newark, DE 19713, USA. ahadbeh@udel.edu.; Biomechanics and Movement Science Program, University of Delaware, Newark, DE 19713, USA. nzahrad1@jhu.edu.; Department of Physical Therapy, University of Delaware, Newark, DE 19713, USA. nzah…	Sensors (Basel, Switzerland)	2019	10.3390/s19112517	1	1	0	0	0	0	0	1	0	0	1	0	1	0	0	0	1	1	0	0	1	1	0	0	1	0	0	0	0	0	0	0		0	0	0	0	0	0	0	0	0	0
30823373	Verification of a Portable Motion Tracking System for Remote Management of Physical Rehabilitation of the Knee.	Bell, Kevin M; Onyeukwu, Chukwudi; McClincy, Michael P; Allen, Marcus; Bechard, Laura; Mukherjee, Abhigyan; Hartman, Robert A; Smith, Clair; Lynch, Andrew D; Irrgang, James J;	Department of Orthopaedic Surgery, School of Medicine, University of Pittsburgh, Pittsburgh, PA 15213, USA. kmb7@pitt.edu.; Department of Bioengineering, Swanson School of Engineering, University of Pittsburgh, Pittsburgh, PA 15213, USA. kmb7@pitt.edu.; Clinical and Translational Science Institute, University of Pittsburgh, Pittsburgh, PA 15213, USA. kmb7@pitt.edu.; Department of Orthopaedic Surg…	Sensors (Basel, Switzerland)	2019	10.3390/s19051021	1	0	0	1	0	0	0	1	0	1	0	0	0	0	0	0	1	0	0	1	0	0	1	0	0	0	0	0	0	0	0	0		0	0	0	0	0	0	0	0	0	0
32386396	Predicting polysomnographic severity thresholds in children using machine learning.	Bertoni, Dylan; Sterni, Laura M; Pereira, Kevin D; Das, Gautam; Isaiah, Amal;	Department of Otorhinolaryngology-Head and Neck Surgery, University of Maryland School of Medicine, Baltimore, MD, USA.; Division of Pulmonology, Department of Pediatrics, The Johns Hopkins University School of Medicine, Baltimore, MD, USA.; Department of Otorhinolaryngology-Head and Neck Surgery, University of Maryland School of Medicine, Baltimore, MD, USA.; Department of Computer Science and E…	Pediatric research	2020	10.1038/s41390-020-0944-0	0	0	1	0	0	0	0	1	0	0	1	0	0	1	1	0	1	0	0	1	0	0	1	0	0	0	0	0	0	0	0	0		0	0	0	0	0	0	0	0	0	0
30691041	Single-Trial Cognitive Stress Classification Using Portable Wireless Electroencephalography.	Blanco, Justin A; Vanleer, Ann C; Calibo, Taylor K; Firebaugh, Samara L;	Electrical and Computer Engineering Department, United States Naval Academy, Annapolis, MD 21402, USA. blanco@usna.edu.; Department of Biomedical Engineering, Lund University, 221 00 Lund, Sweden. blanco@usna.edu.; Electrical and Computer Engineering Department, United States Naval Academy, Annapolis, MD 21402, USA. vanleer@usna.edu.; Electrical and Computer Engineering Department, United States …	Sensors (Basel, Switzerland)	2019	10.3390/s19030499	0	1	1	0	0	0	0	0	0	0	1	0	1	1	0	0	0	1	0	0	1	0	0	0	0	0	1	0	0	0	0	0		0	0	0	0	0	0	0	0	0	0
32457378	Real-time Inference and Detection of Disruptive EEG Networks for Epileptic Seizures.	Bomela, Walter; Wang, Shuo; Chou, Chun-An; Li, Jr-Shin;	Department of Electrical and Systems Engineering, Washington University in St. Louis, St. Louis, MO, 63130, USA.; Department of Mechanical & Aerospace Engineering, University of Texas at Arlington, Arlington, TX, 76010, USA.; Department of Mechanical and Industrial Engineering, Northeastern University, Boston, MA, 02115, USA. ch.chou@northeastern.edu.; Department of Electrical and Systems Enginee…	Scientific reports	2020	10.1038/s41598-020-65401-6	0	1	0	0	0	0	0	0	0	0	0	0	0	0	1	0	0	1	0	0	1	0	1	0	1	1	0	0	0	0	0	0		0	0	0	0	0	0	0	0	0	0
31948575	Diagnosis of cyanide poisoning using an automated, field-portable sensor for rapid analysis of blood cyanide concentrations.	Bortey-Sam, Nesta; Jackson, Randy; Gyamfi, Obed A; Bhadra, Subrata; Freeman, Caleb; Mahon, Sari B; Brenner, Matthew; Rockwood, Gary A; Logue, Brian A;	Department of Chemistry and Biochemistry, South Dakota State University, Box 2202, Brookings, SD, 57007, USA.; Seacoast Science, Inc., 2151 Las Palmas Drive, Suite C, Carlsbad, CA, 92011, USA.; Department of Chemistry and Biochemistry, South Dakota State University, Box 2202, Brookings, SD, 57007, USA.; Department of Chemistry and Biochemistry, South Dakota State University, Box 2202, Brookings, …	Analytica chimica acta	2020	10.1016/j.aca.2019.11.034	1	1	0	0	0	0	0	1	0	0	0	0	0	1	0	1	0	0	0	1	1	1	1	0	1	0	0	0	0	0	0	0		0	0	0	0	0	1	0	0	0	0
32228867	Counting train-of-four twitch response: comparison of palpation to mechanomyography, acceleromyography, and electromyography.	Bowdle, Andrew; Bussey, Logan; Michaelsen, Kelly; Jelacic, Srdjan; Nair, Bala; Togashi, Kei; Hulvershorn, Justin;	Department of Anaesthesiology, University of Washington, Seattle, WA, USA. Electronic address: bowdle@u.washington.edu.; Department of Anaesthesiology, University of Washington, Seattle, WA, USA.; Department of Anaesthesiology, University of Washington, Seattle, WA, USA.; Department of Anaesthesiology, University of Washington, Seattle, WA, USA.; Department of Anaesthesiology, University of Washi…	British journal of anaesthesia	2020	10.1016/j.bja.2020.02.022	0	1	1	0	0	0	0	0	0	0	0	0	0	1	0	0	0	1	1	0	0	0	0	1	0	0	0	0	0	0	0	0		0	0	0	0	0	0	0	0	0	0
30977060	Eye-tracking for assessing medical image interpretation: A pilot feasibility study comparing novice vs expert cardiologists.	Brunyé, Tad T; Nallamothu, Brahmajee K; Elmore, Joann G;	Center for Applied Brain & Cognitive Sciences, Tufts University, Medford, MA, USA. tbruny01@tufts.edu.; Division of Cardiovascular Diseases, University of Michigan, Ann Arbor, MI, USA.; Department of Medicine, University of Washington, Seattle, WA, USA.;	Perspectives on medical education	2019	10.1007/s40037-019-0505-6	0	0	1	1	0	0	0	1	0	0	0	0	0	1	0	0	1	0	0	1	0	0	0	1	0	0	0	0	0	0	0	0		0	0	0	0	0	0	0	0	0	0
31226579	Capturing behavioral indicators of persecutory ideation using mobile technology.	Buck, Benjamin; Hallgren, Kevin A; Scherer, Emily; Brian, Rachel; Wang, Rui; Wang, Weichen; Campbell, Andrew; Choudhury, Tanzeem; Hauser, Marta; Kane, John M; Ben-Zeev, Dror;	Health Services Research & Development, Puget Sound VA Healthcare System, Seattle, WA, USA; Department of Health Services, School of Public Health, Univ. of Washington, Seattle, WA, USA; Behavioral Research in Technology and Engineering (BRiTE) Center, Department of Psychiatry and Behavioral Sciences, University of Washington, Seattle, WA, USA. Electronic address: buckbe@uw.edu.; Behavioral Resea…	Journal of psychiatric research	2019	10.1016/j.jpsychires.2019.06.002	0	1	1	0	0	0	0	1	0	0	0	0	0	1	0	0	1	0	1	0	1	0	0	0	1	0	0	1	0	0	0	0		0	0	0	0	0	0	1	0	0	0
32829419	Upper Limb Movement Classification Via Electromyographic Signals and an Enhanced Probabilistic Network.	Burns, Alexis; Adeli, Hojjat; Buford, John A;	Department of Biomedical Engineering, The Ohio State University, Columbus, OH, 43210, USA.; Departments of Biomedical Engineering, Biomedical Informatics, Neurology, and Neuroscience, The Ohio State University, Columbus, OH, 43210, USA. adeli.1@osu.edu.; Physical Therapy Division, School of Health and Rehabilitation Sciences, The Ohio State University, 453 W 10th Ave, Rm. 516E, Columbus, OH, 4321…	Journal of medical systems	2020	10.1007/s10916-020-01639-x	1	1	0	0	0	0	0	0	0	1	0	0	0	1	0	0	1	1	0	0	0	0	0	1	0	0	0	0	0	0	0	0		0	0	0	0	0	0	0	0	0	0
30030667	Detection of Brain Hypoxia Based on Noninvasive Optical Monitoring of Cerebral Blood Flow with Diffuse Correlation Spectroscopy.	Busch, David R; Balu, Ramani; Baker, Wesley B; Guo, Wensheng; He, Lian; Diop, Mamadou; Milej, Daniel; Kavuri, Venkaiah; Amendolia, Olivia; St Lawrence, Keith; Yodh, Arjun G; Kofke, W Andrew;	Department of Physics and Astronomy, University of Pennsylvania, Philadelphia, PA, USA.; Departments of Anesthesiology and Pain Management & Neurology and Neurotherapeutics, University of Texas, Southwestern Medical Center, Dallas, TX, USA.; Department of Neurology, University of Pennsylvania, Philadelphia, PA, USA.; Department of Physics and Astronomy, University of Pennsylvania, Philadelphia, P…	Neurocritical care	2019	10.1007/s12028-018-0573-1	0	1	1	0	0	0	0	0	0	0	0	0	0	1	1	0	0	0	0	1	1	0	0	0	1	0	0	0	0	0	0	0		0	0	0	0	0	1	0	0	0	0
33122811	Accurate detection of cerebellar smooth pursuit eye movement abnormalities via mobile phone video and machine learning.	Chang, Zhuoqing; Chen, Ziyu; Stephen, Christopher D; Schmahmann, Jeremy D; Wu, Hau-Tieng; Sapiro, Guillermo; Gupta, Anoopum S;	Department of Electrical and Computer Engineering, Duke University, Durham, NC, USA.; Department of Mathematics, Duke University, Durham, NC, USA.; Ataxia Center and Department of Neurology, Massachusetts General Hospital, Harvard Medical School, 100 Cambridge St, Boston, MA, USA.; Ataxia Center and Department of Neurology, Massachusetts General Hospital, Harvard Medical School, 100 Cambridge St,…	Scientific reports	2020	10.1038/s41598-020-75661-x	0	1	1	0	0	0	0	1	0	1	0	0	0	1	0	0	1	0	0	1	0	0	1	0	0	0	0	0	0	0	0	0		0	0	0	0	0	0	0	0	0	0
32332861	Sensory neuroprosthesis improves postural stability during Sensory Organization Test in lower-limb amputees.	Charkhkar, Hamid; Christie, Breanne P; Triolo, Ronald J;	Department of Biomedical Engineering, Case Western Reserve University, 10900 Euclid Avenue, Cleveland, OH, 44106, USA. hamid.charkhkar@case.edu.; Louis Stokes Cleveland Veterans Affairs Medical Center, 10701 East Boulevard, Cleveland, OH, 44106, USA. hamid.charkhkar@case.edu.; Department of Biomedical Engineering, Case Western Reserve University, 10900 Euclid Avenue, Cleveland, OH, 44106, USA.; L…	Scientific reports	2020	10.1038/s41598-020-63936-2	1	1	0	0	0	0	0	0	0	1	0	0	1	1	0	0	1	1	0	0	1	1	0	0	0	0	1	0	0	0	0	0		0	0	0	0	0	0	0	0	0	0
33190052	Machine-learning enabled wireless wearable sensors to study individuality of respiratory behaviors.	Chen, Ang; Zhang, Jianwei; Zhao, Liangkai; Rhoades, Rachel Diane; Kim, Dong-Yun; Wu, Ning; Liang, Jianming; Chae, Junseok;	School of Electrical, Computer, and Energy Engineering, Arizona State University, Tempe, AZ, 85281, USA. Electronic address: achen29@asu.edu.; School of Electrical, Computer, and Energy Engineering, Arizona State University, Tempe, AZ, 85281, USA.; College of Electrical and Information Engineering, Nanjing University of Aeronautics and Astronautics, Nanjing, 210016, China.; School of Electrical, …	Biosensors & bioelectronics	2020	10.1016/j.bios.2020.112799	0	1	0	0	0	0	0	1	0	1	0	0	0	1	0	0	1	0	0	1	0	0	1	0	0	0	0	0	0	0	0	0		0	0	0	0	0	0	0	0	0	0
33214571	Portable, non-invasive video imaging of retinal blood flow dynamics.	Cho, Kyoung-A; Rege, Abhishek; Jing, Yici; Chaurasia, Akash; Guruprasad, Amit; Arthur, Edmund; Cabrera DeBuc, Delia;	Vasoptic Medical, Inc., Baltimore, MD, USA.; Vasoptic Medical, Inc., Baltimore, MD, USA.; Vasoptic Medical, Inc., Baltimore, MD, USA.; Vasoptic Medical, Inc., Baltimore, MD, USA.; Vasoptic Medical, Inc., Baltimore, MD, USA.; Department of Ophthalmology, Bascom Palmer Eye Institute, University of Miami Miller School of Medicine, Miami, FL, USA.; Department of Ophthalmology, Bascom Palmer Eye Insti…	Scientific reports	2020	10.1038/s41598-020-76407-5	0	1	1	0	0	0	0	0	0	1	0	0	0	1	0	0	0	0	0	1	1	0	0	0	1	0	0	0	0	0	0	0		0	0	0	1	0	0	0	0	0	0
32382047	The Dynamic Response of Sweat Chloride to Changes in Exercise Load Measured by a Wearable Sweat Sensor.	Choi, Dong-Hoon; Kitchen, Grant B; Stewart, Kerry J; Searson, Peter C;	Institute for Nanobiotechnology, Johns Hopkins University, Baltimore, USA.; Institute for Nanobiotechnology, Johns Hopkins University, Baltimore, USA.; Department of Medicine, Johns Hopkins University School of Medicine, Baltimore, USA.; Institute for Nanobiotechnology, Johns Hopkins University, Baltimore, USA. searson@jhu.edu.; Department of Materials Science and Engineering, Johns Hopkins Unive…	Scientific reports	2020	10.1038/s41598-020-64406-5	0	1	0	0	0	0	0	0	0	1	0	0	0	0	0	1	0	0	0	0	0	1	1	0	0	0	0	0	0	0	0	0		0	0	0	0	0	0	0	0	0	0
31784588	Two Distinct Types of Sweat Profile in Healthy Subjects While Exercising at Constant Power Output Measured by a Wearable Sweat Sensor.	Choi, Dong-Hoon; Kitchen, Grant; Kim, Ji Soo; Li, Yi; Kim, Kain; Jeong, In Cheol; Nguyen, Jane; Stewart, Kerry J; Zeger, Scott L; Searson, Peter C;	Institute for Nanobiotechnology, John Hopkins University, 3400 North Charles Street, Baltimore, Maryland, 21218, USA.; Institute for Nanobiotechnology, John Hopkins University, 3400 North Charles Street, Baltimore, Maryland, 21218, USA.; Department of Biostatistics, Johns Hopkins University, 615 North Wolfe Street, Baltimore, Maryland, 21205, USA.; Institute for Nanobiotechnology, John Hopkins Un…	Scientific reports	2019	10.1038/s41598-019-54202-1	0	1	0	0	0	0	0	1	0	1	0	0	0	0	0	1	0	0	0	0	0	1	1	0	0	0	0	0	0	0	0	0		0	0	0	0	0	0	0	0	0	0
30819934	Binodal, wireless epidermal electronic systems with in-sensor analytics for neonatal intensive care.	Chung, Ha Uk; Kim, Bong Hoon; Lee, Jong Yoon; Lee, Jungyup; Xie, Zhaoqian; Ibler, Erin M; Lee, KunHyuck; Banks, Anthony; Jeong, Ji Yoon; Kim, Jongwon; Ogle, Christopher; Grande, Dominic; Yu, Yongjoon; Jang, Hokyung; Assem, Pourya; Ryu, Dennis; Kwak, Jean Won; Namkoong, Myeong; Park, Jun Bin; Lee, Yechan; Kim, Do Hoon; Ryu, Arin; Jeong, Jaeseok; You, Kevin; Ji, Bowen; Liu, Zhuangjian; Huo, Qingze;…	Simpson Querrey Institute, Northwestern University, Chicago, IL 60611, USA.; Department of Electrical Engineering and Computer Science, Northwestern University, Evanston, IL 60208, USA.; Simpson Querrey Institute, Northwestern University, Chicago, IL 60611, USA.; Department of Materials Science and Engineering, Northwestern University, Evanston, IL 60208, USA.; Frederick Seitz Materials Research …	Science (New York, N.Y.)	2019	10.1126/science.aau0780	0	0	0	1	0	0	0	0	0	1	0	1	1	1	0	0	0	1	0	1	1	1	1	0	0	1	1	0	0	0	0	0		0	0	0	0	0	0	0	0	0	0
32161411	Skin-interfaced biosensors for advanced wireless physiological monitoring in neonatal and pediatric intensive-care units.	Chung, Ha Uk; Rwei, Alina Y; Hourlier-Fargette, Aurélie; Xu, Shuai; Lee, KunHyuck; Dunne, Emma C; Xie, Zhaoqian; Liu, Claire; Carlini, Andrea; Kim, Dong Hyun; Ryu, Dennis; Kulikova, Elena; Cao, Jingyue; Odland, Ian C; Fields, Kelsey B; Hopkins, Brad; Banks, Anthony; Ogle, Christopher; Grande, Dominic; Park, Jun Bin; Kim, Jongwon; Irie, Masahiro; Jang, Hokyung; Lee, JooHee; Park, Yerim; Kim, Jungw…	Simpson Querrey Institute, Northwestern University, Chicago, IL, USA.; Department of Electrical and Computer Engineering, Northwestern University, Evanston, IL, USA.; Center for Bio-integrated Electronics, Northwestern University, Evanston, IL, USA.; Simpson Querrey Institute, Northwestern University, Chicago, IL, USA.; Center for Bio-integrated Electronics, Northwestern University, Evanston, IL,…	Nature medicine	2020	10.1038/s41591-020-0792-9	0	1	0	1	0	0	0	1	0	1	0	1	1	1	0	0	0	1	0	1	1	1	1	0	1	1	0	0	0	0	0	0		0	0	0	0	0	0	0	0	0	0
31862603	Inertial sensor-based measures of gait symmetry and repeatability in people with unilateral lower limb amputation.	Clemens, Sheila; Kim, Kyoung Jae; Gailey, Robert; Kirk-Sanchez, Neva; Kristal, Anat; Gaunaurd, Ignacio;	University of Miami Miller School of Medicine, Department of Physical Therapy, Coral Gables, FL, USA; Neil Spielholz Functional Outcomes Research & Evaluation Center, University of Miami, Coral Gables, FL, USA; Miami Veterans Affairs Healthcare System, Miami, FL, USA; Florida International University, Nicole Wertheim College of Nursing and Health Sciences, Department of Physical Therapy, Miami, F…	Clinical biomechanics (Bristol, Avon)	2020	10.1016/j.clinbiomech.2019.12.007	0	1	1	0	0	0	0	0	0	1	0	0	0	1	0	0	0	0	1	0	0	0	0	1	0	0	0	0	0	0	0	0		0	0	0	0	0	0	0	0	0	0
30806859	Use of a wrist-mounted device for continuous outpatient physiologic monitoring after transsphenoidal surgery: a pilot study.	Cole, Tyler S; Jahnke, Heidi; Godzik, Jakub; Morgan, Clinton D; Nakaji, Peter; Little, Andrew S;	Department of Neurosurgery, Barrow Neurological Institute, St. Josephs Hospital and Medical Center, Phoenix, AZ, USA.; Department of Neurosurgery, Barrow Neurological Institute, St. Josephs Hospital and Medical Center, Phoenix, AZ, USA.; Department of Neurosurgery, Barrow Neurological Institute, St. Josephs Hospital and Medical Center, Phoenix, AZ, USA.; Department of Neurosurgery, Barrow Neurolo…	Pituitary	2019	10.1007/s11102-019-00946-y	0	0	0	1	0	0	0	1	0	0	0	0	0	0	0	0	1	0	0	1	0	0	1	0	0	0	0	0	0	0	0	0		0	0	0	0	0	0	0	0	0	0
31765969	Design and implementation of a low-cost, tabletop MRI scanner for education and research prototyping.	Cooley, Clarissa Zimmerman; Stockmann, Jason P; Witzel, Thomas; LaPierre, Cris; Mareyam, Azma; Jia, Feng; Zaitsev, Maxim; Wenhui, Yang; Zheng, Wang; Stang, Pascal; Scott, Greig; Adalsteinsson, Elfar; White, Jacob K; Wald, Lawrence L;	A. A. Martinos Center for Biomedical Imaging, Department of Radiology, Massachusetts General Hospital, Charlestown, MA, USA; Harvard Medical School, Boston, MA, USA. Electronic address: clarissa@nmr.mgh.harvard.edu.; A. A. Martinos Center for Biomedical Imaging, Department of Radiology, Massachusetts General Hospital, Charlestown, MA, USA; Harvard Medical School, Boston, MA, USA.; A. A. Martinos …	Journal of magnetic resonance (San Diego, Calif. : 1997)	2020	10.1016/j.jmr.2019.106625	1	0	0	0	0	0	0	0	0	1	1	0	0	0	0	0	0	0	0	1	1	0	1	0	1	0	0	0	0	0	0	0		0	0	0	0	0	0	0	0	0	0
33202314	Quantifying varus thrust in knee osteoarthritis using wearable inertial sensors: A proof of concept.	Costello, Kerry E; Eigenbrot, Samantha; Geronimo, Alex; Guermazi, Ali; Felson, David T; Richards, Jim; Kumar, Deepak;	Department of Physical Therapy & Athletic Training, Boston University College of Health & Rehabilitation Sciences: Sargent College, Boston, MA, USA; Division of Rheumatology, Department of Medicine, Boston University School of Medicine, Boston, MA, USA.; Department of Physical Therapy & Athletic Training, Boston University College of Health & Rehabilitation Sciences: Sargent College, Boston, MA, …	Clinical biomechanics (Bristol, Avon)	2020	10.1016/j.clinbiomech.2020.105232	1	1	0	0	0	0	0	0	0	0	0	0	0	1	0	0	0	0	0	1	1	0	0	0	1	0	0	0	0	0	0	0		0	0	0	0	0	0	0	1	0	0
31270689	Impact of dual-tasking on mobility tasks in Parkinsons disease as described through 2D kinematic analysis.	Criminger, Christina; Swank, Chad;	Department of Physical Therapy, Winston-Salem State University, 346 FL Atkins Bldg., 601 Martin Luther King Drive, Winston-Salem, NC, 27110, USA. crimingercm@wssu.edu.; Baylor Scott and White Institute for Rehabilitation, 909\xa0N. Washington Ave, Dallas, TX, 75246, USA.;	Aging clinical and experimental research	2020	10.1007/s40520-019-01256-w	0	1	1	0	0	0	0	0	0	1	0	0	0	0	0	0	0	0	0	1	0	0	0	1	0	0	0	0	0	0	0	0		0	0	0	0	0	0	0	0	0	0
30521828	A new automated device for quantifying mechanical nociceptive responses.	Dale, Jahrane; Zhou, Haocheng; Zhang, Qiaosheng; Singh, Amrita; Wang, Jing;	Department of Anesthesiology, Perioperative Care and Pain Medicine, New York University School of Medicine, New York, NY, USA.; Department of Anesthesiology, Perioperative Care and Pain Medicine, New York University School of Medicine, New York, NY, USA; Department of Pain Medicine, The Third Xiangya Hospital and Institute of Pain Medicine, Central South University, Changsha, Hunan Province, Chin…	Journal of neuroscience methods	2019	10.1016/j.jneumeth.2018.12.001	0	1	0	0	0	0	0	0	0	0	0	0	0	1	0	0	1	1	0	0	1	0	0	0	1	0	0	0	0	0	0	0		0	0	0	0	0	1	0	0	0	0
30858385	Enabling Covert Body Area Network using Electro-Quasistatic Human Body Communication.	Das, Debayan; Maity, Shovan; Chatterjee, Baibhab; Sen, Shreyas;	Purdue University, School of Electrical and Computer Engineering, West Lafayette, IN, 47907, USA. das60@purdue.edu.; Purdue University, School of Electrical and Computer Engineering, West Lafayette, IN, 47907, USA.; Purdue University, School of Electrical and Computer Engineering, West Lafayette, IN, 47907, USA.; Purdue University, School of Electrical and Computer Engineering, West Lafayette, IN…	Scientific reports	2019	10.1038/s41598-018-38303-x	0	1	0	0	1	1	0	1	0	1	0	0	0	1	0	0	0	1	0	0	1	0	0	0	0	1	1	0	0	0	0	0		0	0	0	0	0	0	0	0	0	0
31371722	A biomimetic 2D transistor for audiomorphic computing.	Das, Sarbashis; Dodda, Akhil; Das, Saptarshi;	Electrical Engineering, Pennsylvania State University, University Park, PA, 16802, USA.; Engineering Science and Mechanics, Pennsylvania State University, University Park, PA, 16802, USA.; Engineering Science and Mechanics, Pennsylvania State University, University Park, PA, 16802, USA. sud70@psu.edu.; Material Research Institute, Pennsylvania State University, University Park, PA, 16802, USA. su…	Nature communications	2019	10.1038/s41467-019-11381-9	0	1	0	0	0	0	0	0	0	1	0	0	0	1	1	0	0	1	1	0	1	0	0	0	0	0	1	0	0	0	0	0		0	0	0	0	0	0	0	0	0	0
30721451	Effect of Remote Glucose Monitoring Utilizing Computerized Insulin Dose Adjustment Algorithms: A Pilot Project.	Davidson, Mayer B; Davidson, S Joshua;	Charles R. Drew University, Los Angeles, CA, USA. mayerdavidson@cdrewu.edu.; Mellitus Health Inc., Los Angeles, CA, USA. mayerdavidson@cdrewu.edu.; Mellitus Health Inc., Los Angeles, CA, USA.;	Diabetes therapy : research, treatment and education of diabetes and related	2019	10.1007/s13300-019-0565-y	0	0	1	1	0	0	0	0	0	1	0	0	1	1	1	1	0	0	0	0	0	1	1	0	0	0	0	0	0	0	0	0		0	0	0	0	0	0	0	0	0	0
31559980	High-throughput microfluidic micropipette aspiration device to probe time-scale dependent nuclear mechanics in intact cells.	Davidson, Patricia M; Fedorchak, Gregory R; Mondésert-Deveraux, Solenne; Bell, Emily S; Isermann, Philipp; Aubry, Denis; Allena, Rachele; Lammerding, Jan;	Meinig School of Biomedical Engineering, Weill Institute for Cell and Molecular Biology, Cornell University, USA. jan.lammerding@cornell.edu and Laboratoire Physico-Chimie Curie, Institut Curie, CNRS UMR 168, Université Paris Science et Lettres, Sorbonne Université, France.; Meinig School of Biomedical Engineering, Weill Institute for Cell and Molecular Biology, Cornell University, USA. jan.lamme…	Lab on a chip	2019	10.1039/c9lc00444k	0	1	0	0	0	0	0	0	0	1	0	0	0	1	1	1	0	0	0	0	1	0	1	0	1	1	1	0	0	0	0	0		0	0	0	0	1	0	0	0	0	0
31142754	Intelligent ICU for Autonomous Patient Monitoring Using Pervasive Sensing and Deep Learning.	Davoudi, Anis; Malhotra, Kumar Rohit; Shickel, Benjamin; Siegel, Scott; Williams, Seth; Ruppert, Matthew; Bihorac, Emel; Ozrazgat-Baslanti, Tezcan; Tighe, Patrick J; Bihorac, Azra; Rashidi, Parisa;	Department of Biomedical Engineering, University of Florida, Gainesville, 32611, FL, USA.; Department of Computer and Information Science and Engineering, University of Florida, Gainesville, 32611, FL, USA.; Department of Computer and Information Science and Engineering, University of Florida, Gainesville, 32611, FL, USA.; Department of Biomedical Engineering, University of Florida, Gainesville, …	Scientific reports	2019	10.1038/s41598-019-44004-w	1	0	0	1	0	0	0	1	0	1	0	0	0	1	0	0	1	0	1	1	1	1	0	0	1	1	0	0	0	0	0	0		0	0	0	0	0	0	0	0	0	0
33011874	Reliability and validity of the COSMED K5 portable metabolic system during walking.	DeBlois, Jacob P; White, Lindsey E; Barreira, Tiago V;	Department of Exercise Science, Syracuse University, 820 Comstock Ave, Syracuse, NY, 13210, USA.; Department of Exercise Science, Syracuse University, 820 Comstock Ave, Syracuse, NY, 13210, USA.; Department of Exercise Science, Syracuse University, 820 Comstock Ave, Syracuse, NY, 13210, USA. tvbarrei@syr.edu.;	European journal of applied physiology	2021	10.1007/s00421-020-04514-2	1	0	0	0	0	0	0	0	0	1	0	0	0	1	1	1	0	0	1	0	0	1	0	0	0	0	0	0	0	0	0	0		0	0	0	0	0	0	0	0	0	0
31215427	Ear biometrics for patient identification in global health: a field study to test the effectiveness of an image stabilization device in improving identification accuracy.	Etter, Lauren P; Ragan, Elizabeth J; Campion, Rachael; Martinez, David; Gill, Christopher J;	College of Engineering, Boston University, Boston, MA, USA.; Department of Medicine, Section of Infectious Diseases, Boston Medical Center, Boston, USA.; College of Engineering, Boston University, Boston, MA, USA.; College of Engineering, Boston University, Boston, MA, USA.; Department of Global Health, Boston University School of Public Health, 801 Massachusetts Avenue, Boston, MA, 02118, USA. c…	BMC medical informatics and decision making	2019	10.1186/s12911-019-0833-9	0	1	1	0	0	0	0	1	1	1	0	0	0	1	0	0	0	0	0	1	0	0	1	0	0	0	0	0	0	0	0	0		0	0	0	0	0	0	0	0	0	0
32747834	Power-saving design opportunities for wireless intracortical brain-computer interfaces.	Even-Chen, Nir; Muratore, Dante G; Stavisky, Sergey D; Hochberg, Leigh R; Henderson, Jaimie M; Murmann, Boris; Shenoy, Krishna V;	Department of Electrical Engineering, Stanford University, Stanford, CA, USA. nirec@stanford.edu.; Department of Electrical Engineering, Stanford University, Stanford, CA, USA.; Wu Tsai Neurosciences Institute, Stanford University, Stanford, CA, USA.; Department of Electrical Engineering, Stanford University, Stanford, CA, USA.; Wu Tsai Neurosciences Institute, Stanford University, Stanford, CA, …	Nature biomedical engineering	2020	10.1038/s41551-020-0595-9	0	1	0	0	0	0	0	0	0	1	0	0	0	1	1	0	0	1	0	0	1	0	1	0	1	0	1	1	0	0	0	0		0	0	0	0	0	0	0	0	0	0
32853998	Using machine learning for real-time BAC estimation from a new-generation transdermal biosensor in the laboratory.	Fairbairn, Catharine E; Kang, Dahyeon; Bosch, Nigel;	Department of Psychology, University of Illinois-Urbana-Champaign, 603 East Daniel Street, Champaign, IL, 61820, USA. Electronic address: cfairbai@illinois.edu.; Department of Psychology, University of Illinois-Urbana-Champaign, 603 East Daniel Street, Champaign, IL, 61820, USA.; School of Information Sciences, University of Illinois-Urbana-Champaign, 501 East Daniel Street, Champaign, IL, 61820,…	Drug and alcohol dependence	2020	10.1016/j.drugalcdep.2020.108205	0	1	1	0	0	0	0	1	0	1	0	0	0	1	1	1	0	0	0	1	1	1	0	0	1	0	0	0	0	0	0	0		0	0	0	0	0	0	0	0	0	0
30871173	Validation of Sensor-Based Food Intake Detection by Multicamera Video Observation in an Unconstrained Environment.	Farooq, Muhammad; Doulah, Abul; Parton, Jason; McCrory, Megan A; Higgins, Janine A; Sazonov, Edward;	Department of Electrical and Computer Engineering, University of Alabama, Tuscaloosa, AL 35487, USA. mfarooq@crimson.ua.edu.; Department of Electrical and Computer Engineering, University of Alabama, Tuscaloosa, AL 35487, USA. adoulah@crimson.ua.edu.; Department of Information Systems, Statistics, and Management Sciences, Culverhouse College of Business, University of Alabama, Tuscaloosa, AL 3548…	Nutrients	2019	10.3390/nu11030609	0	1	0	0	0	0	0	0	0	1	0	0	0	1	0	0	0	0	0	1	1	0	0	0	1	0	0	0	0	0	0	0		0	0	0	0	0	0	0	0	0	0
33515967	Effects of 4-week impairment-based rehabilitation on jump-landing biomechanics in chronic ankle instability patients.	Feger, Mark A; Donovan, Luke; Herb, C Collin; Hart, Joseph M; Saliba, Susan A; Abel, Mark F; Hertel, Jay;	University of Virginia, Department of Kinesiology, USA. Electronic address: fegerm@wustl.edu.; University of North Carolina at Charlotte, Department of Kinesiology, USA.; Northern Kentucky University, School of Kinesiology, Counseling & Rehabilitative Sciences, USA.; University of Virginia, Department of Kinesiology, USA; University of Virginia, Department of Orthopedic Surgery, USA.; University …	Physical therapy in sport : official journal of the Association of Chartered	2021	10.1016/j.ptsp.2020.07.005	0	0	0	0	0	0	0	0	0	1	0	0	1	1	0	0	0	0	0	1	0	0	0	1	0	0	0	0	0	0	0	0		0	0	0	0	0	0	0	0	0	0
30024125	The use of a smart-textile garment during high-intensity functional training: a pilot study.	Feito, Yuri; Moriarty, Terence A; Mangine, Gerald; Monahan, Jessica;	Department of Exercise Science and Sport Management, Kennesaw State University, Kennesaw, GA, USA - yfeito@kennesaw.edu.; Department of Health, Exercise, and Sports Sciences, University of New Mexico, Albuquerque, NM, USA.; Department of Exercise Science and Sport Management, Kennesaw State University, Kennesaw, GA, USA.; Department of Exercise Science and Sport Management, Kennesaw State Univers…	The Journal of sports medicine and physical fitness	2019	10.23736/S0022-4707.18.08689-9	0	1	0	0	0	0	0	1	0	1	0	0	0	0	0	0	1	1	1	0	0	0	1	0	0	0	0	0	0	0	0	0		0	0	0	0	0	0	0	0	0	0
31925402	Real-time physiological measurements of oxygen using a non-invasive self-referencing optical fiber microsensor.	Ferreira, Fernando; Luxardi, Guillaume; Reid, Brian; Ma, Li; Raghunathan, VijayKrishna; Zhao, Min;	Department of Dermatology, Institute for Regenerative Cures, University of California, Davis, Davis, CA, USA. id3955@alunos.uminho.pt.; Centro de Biologia Molecular e Ambiental (CBMA), Departamento de Biologia, Universidade do Minho, Braga, Portugal. id3955@alunos.uminho.pt.; Department of Dermatology, Institute for Regenerative Cures, University of California, Davis, Davis, CA, USA.; Department …	Nature protocols	2020	10.1038/s41596-019-0231-x	1	1	0	0	0	0	0	0	0	1	0	0	0	1	1	1	0	0	0	1	1	1	1	0	1	0	1	0	0	0	0	0		1	0	0	0	0	0	0	0	0	0
31987995	Portable, field-based neuroimaging using high-density diffuse optical tomography.	Fishell, Andrew K; Arbeláez, Ana María; Valdés, Claudia P; Burns-Yocum, Tracy M; Sherafati, Arefeh; Richter, Edward J; Torres, Margarita; Eggebrecht, Adam T; Smyser, Christopher D; Culver, Joseph P;	Washington University School of Medicine, Division of Biology and Biomedical Sciences, St. Louis, MO, USA; Washington University School of Medicine, Mallinckrodt Institute of Radiology, St. Louis, MO, USA.; Washington University School of Medicine, Department of Pediatrics, St. Louis, MO, USA.; Centro Médico Imbanaco, Cali, Valle del Cauca, Colombia.; Indiana University, Department of Psychologic…	NeuroImage	2020	10.1016/j.neuroimage.2020.116541	0	1	0	0	0	0	0	0	0	1	0	0	0	0	0	0	0	0	0	1	1	1	1	0	1	0	0	0	0	0	0	0		0	0	0	0	0	1	0	0	0	0
32112354	A quantitative comparison of arm activity between survivors of breast cancer and healthy controls: use of accelerometry.	Fisher, Mary Insana; Davies, Claire C; Uhl, Timothy L;	Department of Physical Therapy, University of Dayton, Dayton, OH, USA. mary.fisher@udayton.edu.; Nursing and Allied Health Research Office, Baptist Health Lexington, Lexington, KY, USA.; Department of Physical Therapy, University of Kentucky, Lexington, KY, USA.;	Supportive care in cancer : official journal of the Multinational Association of	2020	10.1007/s00520-020-05365-5	0	0	1	0	0	0	0	0	0	1	0	0	1	1	0	0	1	0	0	0	0	0	1	0	0	0	0	0	0	0	0	0		0	0	0	0	0	0	0	0	0	0
32542541	Validation of a Novel Transabdominal Fetal Oximeter in a Hypoxic Fetal Lamb Model.	Fong, Daniel D; Yamashiro, Kaeli J; Johnson, Michael Austin; Vali, Kourosh; Galganski, Laura A; Pivetti, Christopher D; Farmer, Diana L; Hedriana, Herman L; Ghiasi, Soheil;	Electrical and Computer Engineering, University of California Davis, Davis, CA, USA. dfong@ucdavis.edu.; Department of Surgery, University of California Davis Health, Sacramento, CA, USA.; Department of Emergency Medicine, University of California Davis Health, Sacramento, CA, USA.; Division of Emergency Medicine, Department of Surgery, University of Utah, Salt Lake City, UT, USA.; Electrical and…	Reproductive sciences (Thousand Oaks, Calif.)	2020	10.1007/s43032-020-00215-5	0	1	0	0	0	0	0	0	0	1	0	0	0	1	1	0	0	0	1	0	1	0	0	0	0	1	0	0	0	0	0	0		0	0	0	0	0	0	0	0	0	0
31573479	Non-invasive digital thermal monitoring and flow-mediated dilation in systemic sclerosis.	Frech, Tracy M; Murtaugh, Maureen A;	Division of Rheumatology, Department of Internal Medicine, University of Utah and Salt Lake Veterans Affair Medical Center, Salt Lake City, UT, USA. tracy.frech@hsc.utah.edu.; Division of Epidemiology, Department of Internal Medicine, University of Utah and Salt Lake Veterans Affair Medical Center, Salt Lake City, UT, USA.;	Clinical and experimental rheumatology	2019		0	0	0	0	0	0	0	1	0	1	0	0	0	1	0	0	0	0	1	1	1	0	0	0	1	0	0	1	0	0	0	0		0	0	0	0	0	0	0	1	0	0
33526620	Clinical Bedside Tools to Assess Systemic Sclerosis Vasculopathy: Can digital thermal monitoring and sublingual microscopy identify patients with digital ulcers?	Frech, Tracy M; Ou, Zhining; Presson, Angela P;	University of Utah, Department of Internal Medicine, Division of Epidemiology, Salt Lake City, UT, USA. Funding source: This work was supported by awards from the National Institutes of Health (K23AR067889) and the U.S. Department of Veterans Affairs (I01 CX001183). This investigation was supported by the University of Utah Population Health Research (PHR) Foundation, with funding in part from th…	The Journal of rheumatology	2021	10.3899/jrheum.201234	0	0	0	1	0	0	0	1	0	1	0	0	0	1	1	0	0	0	0	1	1	0	1	0	1	0	0	1	0	0	0	0		0	0	0	0	0	0	0	0	0	0
31708025	Ambient light sensor based colorimetric dipstick reader for rapid monitoring organophosphate pesticides on a smart phone.	Fu, Qiangqiang; Zhang, Chunlei; Xie, Jun; Li, Zhaohui; Qu, Lingbo; Cai, Xiaoli; Ouyang, Hui; Song, Yang; Du, Dan; Lin, Yuehe; Tang, Yong;	Department of Bioengineering, Guangdong Province Engineering Research Center for Antibody Drug and Immunoassay, Jinan University, Guangzhou, 510632, PR China; Department of Stomatology, The First Affiliated Hospital, Jinan University, Guangzhou, 510632, PR China; School of Mechanical and Materials Engineering, Washington State University, Pullman, WA, 99164, USA.; Department of Stomatology, The F…	Analytica chimica acta	2019	10.1016/j.aca.2019.09.059	0	1	0	0	0	0	0	1	0	1	0	0	0	1	0	1	0	0	0	1	1	0	1	0	0	0	0	0	0	0	0	0		0	0	0	0	0	0	0	0	0	0
33190842	Smartphone sensing of social interactions in people with and without schizophrenia.	Fulford, Daniel; Mote, Jasmine; Gonzalez, Rachel; Abplanalp, Samuel; Zhang, Yuting; Luckenbaugh, Jarrod; Onnela, Jukka-Pekka; Busso, Carlos; Gard, David E;	Sargent College of Health & Rehabilitation Sciences, Boston University, USA; Department of Psychological & Brain Sciences, Boston University, USA. Electronic address: dfulford@bu.edu.; Sargent College of Health & Rehabilitation Sciences, Boston University, USA.; Department of Psychology, San Francisco State University, USA.; Sargent College of Health & Rehabilitation Sciences, Boston University, …	Journal of psychiatric research	2020	10.1016/j.jpsychires.2020.11.002	0	1	0	0	0	0	0	1	0	1	0	0	0	1	0	0	1	0	0	0	1	0	0	0	1	0	0	0	0	0	0	0		0	0	0	0	0	0	1	0	0	0
31438639	Design and Benchmark Testing for Open Architecture Reconfigurable Mobile Spirometer and Exhaled Breath Monitor with GPS and Data Telemetry.	Fung, Alexander G; Tan, Laren D; Duong, Theresa N; Schivo, Michael; Littlefield, Leslie; Delplanque, Jean Pierre; Davis, Cristina E; Kenyon, Nicholas J;	Department of Mechanical and Aerospace Engineering, University of California, Davis, CA 95616, USA.; Department of Internal Medicine, 4150 V Street, Suite 3400, University of California, Davis, Sacramento, CA 95817, USA.; Department of Internal Medicine, 4150 V Street, Suite 3400, University of California, Davis, Sacramento, CA 95817, USA.; Department of Internal Medicine, 4150 V Street, Suite 34…	Diagnostics (Basel, Switzerland)	2019	10.3390/diagnostics9030100	0	1	0	0	0	0	0	0	0	1	0	0	0	1	0	0	0	0	1	0	1	1	1	0	1	0	0	0	0	0	0	0		0	1	0	0	0	0	0	0	0	0
32350729	The Use of Wearable Technology to Objectively Measure Sleep Quality and Physical Activity Among Pregnant Women in Urban Lima, Peru: A Pilot Feasibility Study.	Galea, Jerome T; Ramos, Karen; Coit, Julia; Friedman, Lauren E; Contreras, Carmen; Dueñas, Milagros; Hernandez, Noris; Muster, Caroline; Lecca, Leonid; Gelaye, Bizu;	School of Social Work, University of South Florida, Tampa, USA. jeromegalea@usf.edu.; College of Public Health, University of South Florida, Tampa, USA. jeromegalea@usf.edu.; Socios En Salud, Lima, Peru.; Department of Global Health and Social Medicine, Harvard Medical School, Boston, USA.; Department of Epidemiology, Harvard T.H. Chan School of Public Health, Boston, USA.; Socios En Salud, Lima,…	Maternal and child health journal	2020	10.1007/s10995-020-02931-5	1	0	0	0	0	0	0	1	0	1	0	0	0	1	1	0	1	0	0	0	1	0	0	0	0	0	0	0	0	0	0	0		0	0	0	0	0	0	0	0	0	0
30321643	Inherent physiological artifacts in EEG during tDCS.	Gebodh, Nigel; Esmaeilpour, Zeinab; Adair, Devin; Chelette, Kenneth; Dmochowski, Jacek; Woods, Adam J; Kappenman, Emily S; Parra, Lucas C; Bikson, Marom;	Neural Engineering Laboratory, Department of Biomedical Engineering, The City College of New York of the City University of New York, New York, NY, USA. Electronic address: ngebodh01@citymail.cuny.edu.; Neural Engineering Laboratory, Department of Biomedical Engineering, The City College of New York of the City University of New York, New York, NY, USA. Electronic address: zesmaeilpour@ccny.cuny.…	NeuroImage	2019	10.1016/j.neuroimage.2018.10.025	0	0	1	0	0	0	0	0	0	1	0	0	1	1	0	0	0	1	0	0	1	0	1	0	1	0	0	0	0	0	0	0		0	0	0	0	0	1	1	0	0	0
32184189	Neural correlates of non-specific skin conductance responses during resting state fMRI.	Gertler, Joshua; Novotny, Stephanie; Poppe, Andrew; Chung, Yu Sun; Gross, James J; Pearlson, Godfrey; Stevens, Michael C;	Olin Neuropsychiatry Research Center, Hartford, CT, USA.; Olin Neuropsychiatry Research Center, Hartford, CT, USA.; Olin Neuropsychiatry Research Center, Hartford, CT, USA.; Olin Neuropsychiatry Research Center, Hartford, CT, USA; Department of Psychology and Neuroscience, Duke University, Durham, NC, USA.; Department of Psychology, Stanford University, Stanford, CA, USA.; Olin Neuropsychiatry Re…	NeuroImage	2020	10.1016/j.neuroimage.2020.116721	0	0	1	0	0	0	0	0	0	1	0	0	0	1	0	0	0	1	0	0	1	0	0	0	1	0	0	0	0	0	0	0		0	0	0	0	0	0	1	0	0	0
32788641	Sensing of electrolytes in urine using a miniaturized paper-based device.	Ghaderinezhad, Fariba; Ceylan Koydemir, Hatice; Tseng, Derek; Karinca, Doruk; Liang, Kyle; Ozcan, Aydogan; Tasoglu, Savas;	Department of Mechanical Engineering, University of Connecticut, Storrs, CT, 06269, USA.; Electrical and Computer Engineering, University of California, Los Angeles, CA, 90095, USA.; Bioengineering, University of California, Los Angeles, CA, 90095, USA.; California NanoSystems Institute, University of California, Los Angeles, CA, 90095, USA.; Electrical and Computer Engineering, University of Cal…	Scientific reports	2020	10.1038/s41598-020-70456-6	1	0	0	0	0	0	0	0	0	1	0	0	0	0	0	1	0	0	0	1	0	0	1	0	0	1	0	0	0	0	0	0		0	0	0	0	0	0	0	0	0	0
30813465	Ultrasound Radiation Force for the Assessment of Bone Fracture Healing in Children: An In Vivo Pilot Study.	Ghavami, Siavash; Gregory, Adriana; Webb, Jeremy; Bayat, Mahdi; Denis, Max; Kumar, Viksit; Milbrand, Todd A; Larson, A Noelle; Fatemi, Mostafa; Alizad, Azra;	Department of Radiology, Mayo Clinic College of Medicine & Science, Rochester, MN 55905, USA. roudsari.seyed@mayo.edu.; Department of Radiology, Mayo Clinic College of Medicine & Science, Rochester, MN 55905, USA. gregory.adriana@mayo.edu.; Department of Radiology, Mayo Clinic College of Medicine & Science, Rochester, MN 55905, USA. webb.jeremy@mayo.edu.; Department of Physiology and Biomedical E…	Sensors (Basel, Switzerland)	2019	10.3390/s19040955	0	0	1	0	0	0	0	0	0	1	0	0	0	1	1	0	0	0	1	0	0	1	0	0	0	0	0	0	0	0	0	0		0	0	0	0	0	0	0	0	0	0
32335302	Accuracy of Apple Watch fitness tracker for wheelchair use varies according to movement frequency and task.	Glasheen, Evan; Domingo, Antoinette; Kressler, Jochen;	Exercise Physiology, School of Exercise and Nutritional Sciences, San Diego State University, ENS Building 351, 5500, Campanile Drive, 92182-7251 San Diego, CA, USA. Electronic address: glasheen.4@osu.edu.; School of Exercise and Nutritional Sciences, San Diego State University, ENS Building 351, 5500, Campanile Drive, 92182-7251 San Diego, CA, USA.; Exercise Physiology, School of Exercise and Nu…	Annals of physical and rehabilitation medicine	2021	10.1016/j.rehab.2020.03.007	0	1	0	0	0	0	0	1	0	0	0	0	0	1	0	0	1	0	0	0	0	0	0	1	0	0	0	0	0	0	0	0		0	0	0	0	0	0	0	0	0	0
31951925	An assessment of the limits of detection, sensitivity and specificity of three devices for public health-based drug checking of fentanyl in street-acquired samples.	Green, Traci C; Park, Ju Nyeong; Gilbert, Michael; McKenzie, Michelle; Struth, Eric; Lucas, Rachel; Clarke, William; Sherman, Susan G;	Department of Emergency Medicine, The Warren Alpert School of Medicine of Brown University, Rhode Island Hospital, USA; Department of Epidemiology, Brown University School of Public Health, 55 Claverick St., 2nd floor, Providence, RI 02903, USA. Electronic address: traci.c.green@brown.edu.; Department of Health, Behavior, and Society, Johns Hopkins Bloomberg School of Public Health, Baltimore, MD…	The International journal on drug policy	2020	10.1016/j.drugpo.2020.102661	0	1	0	0	0	0	0	0	0	1	0	0	0	1	1	1	0	0	0	1	0	0	1	0	0	0	0	0	0	0	0	0		0	0	0	0	0	0	0	0	0	0
33548894	Design and validation of a smart garment to measure positioning practices of parents with young infants.	Greenspan, Ben; Cunha, Andrea B; Lobo, Michele A;	Department of Physical Therapy & Biomechanics and Movement Science Program, University of Delaware (UD), 540 S College Ave, Newark, DE, 19713, USA.; Department of Physical Therapy & Biomechanics and Movement Science Program, University of Delaware (UD), 540 S College Ave, Newark, DE, 19713, USA.; Department of Physical Therapy & Biomechanics and Movement Science Program, University of Delaware (U…	Infant behavior & development	2021	10.1016/j.infbeh.2021.101530	0	1	0	0	0	0	0	1	0	1	0	0	0	1	1	0	1	0	0	0	1	0	1	0	1	0	0	0	0	0	0	0		0	0	0	0	0	0	0	0	0	0
31533275	A Container-Attachable Inertial Sensor for Real-Time Hydration Tracking.	Griffith, Henry; Shi, Yan; Biswas, Subir;	Department of Electrical and Computer Engineering, Michigan State University, East Lansing, MI 48824, USA. griff561@msu.edu.; Department of Electrical and Computer Engineering, Michigan State University, East Lansing, MI 48824, USA. shiyan3@msu.edu.; Department of Electrical and Computer Engineering, Michigan State University, East Lansing, MI 48824, USA. sbiswas@egr.msu.edu.;	Sensors (Basel, Switzerland)	2019	10.3390/s19184008	0	1	0	0	0	0	0	0	0	1	0	0	0	1	1	0	1	0	0	0	0	0	1	0	0	0	0	0	0	0	0	0		0	0	0	0	0	0	0	0	0	0
31784691	Open-Source Remote Gait Analysis: A Post-Surgery Patient Monitoring Application.	Gurchiek, Reed D; Choquette, Rebecca H; Beynnon, Bruce D; Slauterbeck, James R; Tourville, Timothy W; Toth, Michael J; McGinnis, Ryan S;	M-Sense Research Group, University of Vermont, Burlington, VT, 05405, USA. reed.gurchiek@uvm.edu.; Department of Orthopaedics and Rehabilitation, University of Vermont, Burlington, VT, 05405, USA.; Department of Orthopaedics and Rehabilitation, University of Vermont, Burlington, VT, 05405, USA.; Department of Orthopaedics and Rehabilitation, University of Vermont, Burlington, VT, 05405, USA.; Dep…	Scientific reports	2019	10.1038/s41598-019-54399-1	0	1	0	0	0	0	0	0	0	1	0	0	0	1	1	0	1	1	0	0	1	0	0	0	1	0	0	0	0	0	0	0		0	0	0	0	0	0	0	1	0	0
32535399	Gait event detection using a thigh-worn accelerometer.	Gurchiek, Reed D; Garabed, Cole P; McGinnis, Ryan S;	M-Sense Research Group, University of Vermont, Burlington, VT, USA. Electronic address: reed.gurchiek@uvm.edu.; M-Sense Research Group, University of Vermont, Burlington, VT, USA.; M-Sense Research Group, University of Vermont, Burlington, VT, USA.;	Gait & posture	2020	10.1016/j.gaitpost.2020.06.004	0	1	0	0	0	0	0	0	0	1	0	0	0	1	1	0	1	0	0	0	1	0	0	0	1	0	0	0	1	0	0	0		0	0	0	0	0	0	0	0	0	0
33025363	Brief Report: Reactivity to Accelerometer Measurement among Adolescents with Autism Spectrum Disorder.	Haegele, Justin A; Zhu, Xihe; Bennett, Hunter J;	Department of Human Movement Science, Old Dominion University, Norfolk, VA, USA. Jhaegele@odu.edu.; Department of Human Movement Science, Old Dominion University, Norfolk, VA, USA.; Department of Human Movement Science, Old Dominion University, Norfolk, VA, USA.;	Journal of autism and developmental disorders	2020	10.1007/s10803-020-04742-7	0	1	1	1	0	0	0	0	0	1	0	0	0	1	1	0	1	0	0	0	0	0	1	0	0	0	0	0	0	0	0	0		0	0	0	0	0	0	0	0	0	0
32862006	Application of deep learning to improve sleep scoring of wrist actigraphy.	Haghayegh, Shahab; Khoshnevis, Sepideh; Smolensky, Michael H; Diller, Kenneth R;	Department of Biomedical Engineering Cockrell School of Engineering, The University of Texas at Austin, USA. Electronic address: shahab@utexas.edu.; Department of Biomedical Engineering Cockrell School of Engineering, The University of Texas at Austin, USA.; Department of Biomedical Engineering Cockrell School of Engineering, The University of Texas at Austin, USA; Department of Internal Medicine…	Sleep medicine	2020	10.1016/j.sleep.2020.05.008	1	1	0	0	0	0	0	0	0	1	0	0	1	1	1	0	1	1	0	0	0	0	1	0	0	0	0	0	0	0	0	0		0	0	0	0	0	0	0	0	0	0
32035831	Diabetic Retinopathy Screening Using a Gold Nanoparticle-Based Paper Strip Assay for the At-Home Detection of the Urinary Biomarker 8-Hydroxy-2-Deoxyguanosine.	Hainsworth, Dean P; Gangula, Abilash; Ghoshdastidar, Shreya; Kannan, Raghuraman; Upendran, Anandhi;	Department of Ophthalmology, University of Missouri School of Medicine, Columbia, Missouri, USA. Electronic address: hainswordd@health.missouri.edu.; Department of Radiology, University of Missouri School of Medicine, Columbia, Missouri, USA.; Department of Radiology, University of Missouri School of Medicine, Columbia, Missouri, USA.; Department of Radiology, University of Missouri School of Med…	American journal of ophthalmology	2020	10.1016/j.ajo.2020.01.032	0	1	0	0	0	0	0	0	0	1	0	0	1	1	0	1	0	0	0	0	0	0	1	0	0	0	0	0	0	0	0	0		0	0	0	0	0	0	0	0	0	0
32927403	A forecasting framework for predicting perceived fatigue: Using time series methods to forecast ratings of perceived exertion with features from wearable sensors.	Hajifar, Sahand; Sun, Hongyue; Megahed, Fadel M; Jones-Farmer, L Allison; Rashedi, Ehsan; Cavuoto, Lora A;	Department of Industrial and Systems Engineering, University at Buffalo, Buffalo, NY 14260, USA. Electronic address: sahandha@buffalo.edu.; Department of Industrial and Systems Engineering, University at Buffalo, Buffalo, NY 14260, USA. Electronic address: hongyues@buffalo.edu.; Farmer School of Business, Miami University, Oxford, OH 45056, USA. Electronic address: fmegahed@miamioh.edu.; Farmer S…	Applied ergonomics	2021	10.1016/j.apergo.2020.103262	1	1	0	0	0	0	0	0	0	1	0	0	0	1	1	0	1	0	0	0	1	0	1	0	0	1	0	0	0	0	0	0		0	0	0	0	0	0	0	0	0	0
32433580	Automated detection of the head-twitch response using wavelet scalograms and a deep convolutional neural network.	Halberstadt, Adam L;	Department of Psychiatry, University of California San Diego, La Jolla, CA, USA. ahalberstadt@ucsd.edu.; Research Service, VA San Diego Healthcare System, San Diego, CA, USA. ahalberstadt@ucsd.edu.;	Scientific reports	2020	10.1038/s41598-020-65264-x	0	1	1	0	0	0	0	0	1	1	0	0	0	1	1	0	1	1	0	0	1	0	0	0	1	0	0	1	0	0	0	0		0	0	0	0	0	0	0	0	0	0
31357742	How to Select Balance Measures Sensitive to Parkinsons Disease from Body-Worn Inertial Sensors-Separating the Trees from the Forest.	Hasegawa, Naoya; Shah, Vrutangkumar V; Carlson-Kuhta, Patricia; Nutt, John G; Horak, Fay B; Mancini, Martina;	Department of Neurology, Oregon Health & Science University, Portland, OR 97239-3098, USA.; Department of Neurology, Oregon Health & Science University, Portland, OR 97239-3098, USA.; Department of Neurology, Oregon Health & Science University, Portland, OR 97239-3098, USA.; Department of Neurology, Oregon Health & Science University, Portland, OR 97239-3098, USA.; Department of Neurology, Oregon…	Sensors (Basel, Switzerland)	2019	10.3390/s19153320	0	1	1	1	0	0	0	0	0	0	0	0	0	1	1	0	1	0	0	0	1	0	0	0	1	0	0	1	0	0	0	0		0	0	0	1	0	0	0	0	0	0
31426819	The use of GPS data loggers to describe the impact of spatio-temporal movement patterns on malaria control in a high-transmission area of northern Zambia.	Hast, Marisa; Searle, Kelly M; Chaponda, Mike; Lupiya, James; Lubinda, Jailos; Sikalima, Jay; Kobayashi, Tamaki; Shields, Timothy; Mulenga, Modest; Lessler, Justin; Moss, William J;	Johns Hopkins Bloomberg School of Public Health, Baltimore, MD, USA. mhast2@jhu.edu.; University of Minnesota, School of Public Health, Minneapolis, MN, USA.; The Tropical Diseases Research Centre, Ndola, Zambia.; The Tropical Diseases Research Centre, Ndola, Zambia.; Macha Research Trust, Choma District, Choma, Zambia.; Ulster University, Coleraine, Northern Ireland, UK.; The Tropical Diseases R…	International journal of health geographics	2019	10.1186/s12942-019-0183-y	0	1	0	1	0	0	0	1	0	0	0	0	1	1	1	0	1	0	0	0	1	0	1	0	1	0	0	0	0	0	0	0		0	0	1	0	0	0	0	0	0	0
33230099	Assessing the relationship between routine and schizophrenia symptoms with passively sensed measures of behavioral stability.	He-Yueya, Joy; Buck, Benjamin; Campbell, Andrew; Choudhury, Tanzeem; Kane, John M; Ben-Zeev, Dror; Althoff, Tim;	Paul G. Allen School of Computer Science & Engineering, University of Washington, Seattle, USA. joyhe@cs.washington.edu.; Department of Psychiatry and Behavioral Sciences, University of Washington, Seattle, USA.; Department of Computer Science, Dartmouth College, Hanover, USA.; Cornell Tech, New York City, USA.; The Donald and Barbara Zucker School of Medicine at Hofstra/Northwell, East Garden Ci…	NPJ schizophrenia	2020	10.1038/s41537-020-00123-2	0	1	1	0	0	0	0	1	0	1	0	0	0	1	1	0	1	0	0	0	1	1	1	0	1	1	0	0	0	0	0	0		0	0	0	0	0	0	1	0	0	0
30986588	Unsupervised gait retraining using a wireless pressure-detecting shoe insole.	He, Jade; Lippmann, Kevin; Shakoor, Najia; Ferrigno, Christopher; Wimmer, Markus A;	Department of Orthopedic Surgery, Rush University Medical Center, 1611 W Harrison Street, Suite 201, Chicago, IL 60612, USA. Electronic address: Jade_He@rush.edu.; Department of Orthopedic Surgery, Rush University Medical Center, 1611 W Harrison Street, Suite 201, Chicago, IL 60612, USA. Electronic address: KevinLippmann@web.de.; Department of Orthopedic Surgery, Rush University Medical Center, 1…	Gait & posture	2019	10.1016/j.gaitpost.2019.03.021	0	1	0	0	0	0	0	1	0	1	0	0	0	1	0	0	1	0	0	0	0	0	1	0	0	0	0	0	0	0	0	0		0	0	0	0	0	0	0	0	0	0
33052990	An autonomous wearable system for diurnal sweat biomarker data acquisition.	Hojaiji, Hannaneh; Zhao, Yichao; Gong, Max C; Mallajosyula, Mudith; Tan, Jiawei; Lin, Haisong; Hojaiji, Amir M; Lin, Shuyu; Milla, Carlos; Madni, Asad M; Emaminejad, Sam;	Interconnected and Integrated Bioelectronics Lab (I2BL), Henry Samueli School of Engineering and Applied Science, University of California, Los Angeles, CA, USA. emaminejad@ucla.edu and Department of Electrical and Computer Engineering, University of California, Los Angeles, CA, USA.; Interconnected and Integrated Bioelectronics Lab (I2BL), Henry Samueli School of Engineering and Applied Science,…	Lab on a chip	2020	10.1039/d0lc00820f	0	1	1	0	0	0	0	0	0	1	0	0	0	1	1	1	0	0	0	0	1	1	1	0	0	1	0	0	0	0	0	0		0	0	0	0	0	0	0	0	0	0
31673087	A Dual-modality Smartphone Microendoscope for Quantifying the Physiological and Morphological Properties of Epithelial Tissues.	Hong, Xiangqian; Lu, Tongtong; Fruzyna, Liam; Yu, Bing;	Department of Biomedical Engineering, Marquette University and Medical College of Wisconsin, Milwaukee, WI, 53233, USA.; Department of Biomedical Engineering, Marquette University and Medical College of Wisconsin, Milwaukee, WI, 53233, USA.; Department of Biomedical Engineering, Marquette University and Medical College of Wisconsin, Milwaukee, WI, 53233, USA.; Department of Biomedical Engineering…	Scientific reports	2019	10.1038/s41598-019-52327-x	1	1	0	0	0	0	0	0	0	1	0	0	0	1	0	0	0	0	0	1	0	1	1	0	0	0	0	0	0	0	0	0		0	0	0	0	0	0	0	0	0	0
32498996	Multimodal data analysis of epileptic EEG and rs-fMRI via deep learning and edge computing.	Hosseini, Mohammad-Parsa; Tran, Tuyen X; Pompili, Dario; Elisevich, Kost; Soltanian-Zadeh, Hamid;	Department of Electrical and Computer Engineering, Rutgers University, NJ, USA; Department of Bioengineering, Santa Clara University, CA, USA; AI Research, Silicon Valley, CA, USA. Electronic address: parsa@cac.rutgers.edu.; Department of Electrical and Computer Engineering, Rutgers University, NJ, USA.; Department of Electrical and Computer Engineering, Rutgers University, NJ, USA.; Division of …	Artificial intelligence in medicine	2020	10.1016/j.artmed.2020.101813	1	1	0	0	0	0	0	0	0	1	0	0	0	1	1	0	0	1	0	0	0	0	0	1	0	0	0	0	0	0	0	0		0	0	0	0	0	0	0	0	0	0
30340129	Smartphone technology can measure postural stability and discriminate fall risk in older adults.	Hsieh, Katherine L; Roach, Kathleen L; Wajda, Douglas A; Sosnoff, Jacob J;	Department of Kinesiology and Community Health, University of Illinois at Urbana Champaign, Urbana, IL, USA.; Department of Kinesiology and Community Health, University of Illinois at Urbana Champaign, Urbana, IL, USA.; Department of Health and Human Performance, Cleveland State University, Cleveland, OH, USA.; Department of Kinesiology and Community Health, University of Illinois at Urbana Champ…	Gait & posture	2019	10.1016/j.gaitpost.2018.10.005	1	0	1	0	0	0	0	0	0	1	0	0	0	1	0	0	1	0	0	1	0	0	0	1	0	0	0	0	0	0	0	0		0	0	0	0	0	0	0	0	0	0
33307327	Smartphone accelerometry to assess postural control in individuals with multiple sclerosis.	Hsieh, Katherine L; Sosnoff, Jacob J;	Department of Kinesiology & Community Health, University of Illinois at Urbana-Champaign, 906 S. Goodwin Ave, Urbana, IL 61801, USA; Illinois Multiple Sclerosis Research Collaborative, University of Illinois at Urbana-Champaign, 901 W. University Avenue, Suite 201 Urbana, IL 61801, USA; Department of Internal Medicine-Geriatrics and Gerontology, Wake Forest School of Medicine, Winston-Salem, NC 2…	Gait & posture	2021	10.1016/j.gaitpost.2020.11.011	1	0	1	0	0	0	0	0	0	1	0	0	0	1	1	0	1	0	0	1	0	0	0	1	0	0	0	0	0	0	0	0		0	0	0	0	0	0	0	0	0	0
31569335	Wearable Sensors for Estimation of Parkinsonian Tremor Severity during Free Body Movements.	Hssayeni, Murtadha D; Jimenez-Shahed, Joohi; Burack, Michelle A; Ghoraani, Behnaz;	Department of Computer and Electrical Engineering and Computer Science, Florida Atlantic University, Boca Raton, FL 33431, USA. mhssayeni2017@fau.edu.; Icahn School of Medicine at Mount Sinai, New York, NY 10029, USA. Joohi.Jimenez-shahed@mountsinai.org.; Department of Neurology, University of Rochester Medical Center, Rochester, NY 14642, USA. MichelleBurack@youcenteredhealth.org.; Department of…	Sensors (Basel, Switzerland)	2019	10.3390/s19194215	0	1	1	0	0	0	0	0	0	1	0	0	0	1	1	0	1	0	0	1	1	0	0	0	0	1	0	0	0	0	0	0		0	0	0	0	0	0	0	0	0	0
31668633	Bioplasmonic paper-based assay for perilipin-2 non-invasively detects renal cancer.	Hu, Rong; Gupta, Rohit; Wang, Zheyu; Wang, Congzhou; Sun, Hongcheng; Singamaneni, Srikanth; Kharasch, Evan D; Morrissey, Jeremiah J;	Department of Anesthesiology, Shanghai Ninth Peoples Hospital Affiliated to Shanghai Jiao Tong University, School of Medicine, Shanghai, China; Department of Anesthesiology, Washington University in St. Louis School of Medicine, St. Louis, Missouri, USA.; Department of Mechanical Engineering and Materials Science, Institute of Materials Science and Engineering, Washington University in St. Louis,…	Kidney international	2019	10.1016/j.kint.2019.08.020	0	1	1	0	0	0	0	0	0	1	0	0	0	1	0	1	0	0	0	0	1	1	1	0	1	0	0	0	0	0	0	0		0	0	0	0	0	0	0	0	0	0
31174353	Adaptable Xerogel-Layered Amperometric Biosensor Platforms on Wire Electrodes for Clinically Relevant Measurements.	Hughes, Lillian B; Labban, Najwa; Conway, Grace E; Pollock, Julie A; Leopold, Michael C;	Department of Chemistry, Gottwald Science Center, University of Richmond, Richmond, VA 23173, USA. lillian.hughes@richmond.edu.; Department of Chemistry, Gottwald Science Center, University of Richmond, Richmond, VA 23173, USA. najwa.labban@richmond.edu.; Department of Chemistry, Gottwald Science Center, University of Richmond, Richmond, VA 23173, USA. grace.conway@richmond.edu.; Department of Ch…	Sensors (Basel, Switzerland)	2019	10.3390/s19112584	1	1	0	0	0	0	0	1	0	1	0	0	1	1	0	1	0	1	0	0	1	0	1	0	0	1	0	0	0	0	0	0		0	0	0	0	0	0	0	0	0	0
33130493	Simulations of blood pressure and identification of atrial fibrillation and arterial stiffness using an extended Kalman filter with oscillometric pulsation measurements.	Hullender, David A; Brown, Olen R;	Mechanical Engineering at the University of Texas at Arlington, Box 19023, 76019, USA. Electronic address: hullender@uta.edu.; Dalton Cardiovascular Research Center, University of Missouri, USA. Electronic address: browno@missouri.edu.;	Computer methods and programs in biomedicine	2021	10.1016/j.cmpb.2020.105768	0	1	0	0	0	0	0	0	0	1	0	0	0	1	1	0	0	1	1	0	0	0	0	1	0	0	0	0	0	0	0	0		0	0	0	0	0	0	0	0	0	0
30981425	Measuring clinically relevant knee motion with a self-calibrated wearable sensor.	Hullfish, Todd J; Qu, Feini; Stoeckl, Brendan D; Gebhard, Peter M; Mauck, Robert L; Baxter, Josh R;	Department of Orthopaedic Surgery, Perelman School of Medicine, University of Pennsylvania, Philadelphia, PA, USA.; Department of Orthopaedic Surgery, Perelman School of Medicine, University of Pennsylvania, Philadelphia, PA, USA; Translational Musculoskeletal Research Center, Corporal Michael J. Crescenz VA Medical Center, Philadelphia, PA, USA.; Department of Orthopaedic Surgery, Perelman Schoo…	Journal of biomechanics	2019	10.1016/j.jbiomech.2019.04.003	1	1	0	0	0	0	0	0	0	1	0	0	0	1	0	0	1	0	1	0	0	0	0	1	0	0	0	0	0	0	0	0		0	0	0	0	0	0	0	0	0	0
32807329	Instrumented immobilizing boot paradigm quantifies reduced Achilles tendon loading during gait.	Hullfish, Todd J; OConnor, Kathryn M; Baxter, Josh R;	Department of Orthopaedic Surgery, University of Pennsylvania, Philadelphia, PA, USA.; Department of Orthopaedic Surgery, University of Pennsylvania, Philadelphia, PA, USA.; Department of Orthopaedic Surgery, University of Pennsylvania, Philadelphia, PA, USA. Electronic address: josh.baxter@pennmedicine.upenn.edu.;	Journal of biomechanics	2020	10.1016/j.jbiomech.2020.109925	1	1	0	0	0	0	0	0	0	1	0	0	0	1	1	0	1	0	1	0	0	1	0	0	0	0	0	0	0	0	0	0		0	0	0	0	0	0	0	0	0	0
30796485	An electrochemical aptamer-based sensor for the rapid and convenient measurement of L-tryptophan.	Idili, Andrea; Gerson, Julian; Parolo, Claudio; Kippin, Tod; Plaxco, Kevin W;	Department of Chemistry and Biochemistry, University of California, Santa Barbara, Santa Barbara, CA, 93106, USA.; Center for Bioengineering, University of California, Santa Barbara, Santa Barbara, CA, 93106, USA.; Department of Psychological and Brain Sciences, University of California, Santa Barbara, Santa Barbara, CA, 93106, USA.; Department of Chemistry and Biochemistry, University of Califor…	Analytical and bioanalytical chemistry	2019	10.1007/s00216-019-01645-0	1	1	0	0	0	0	0	0	0	1	0	0	1	1	0	1	0	0	0	0	0	1	0	0	0	0	0	0	0	0	0	0		0	0	0	0	0	0	0	0	0	0
32640449	Correlation of Venous Oxygen Saturations from Noninvasive Hematocrit Monitoring Using Blood Gas Measured Oximetry in Chronic Pediatric Hemodialysis Patients.	Idrovo, Alexandra; Geer, Jessica; Solomon, Catharina H; Devaraj, Sridevi; Swartz, Sarah J; Akcan-Arikan, Ayse; Srivaths, Poyyapakkam R;	Department of Pediatrics, Renal Section, Baylor College of Medicine/Texas Childrens Hospital, Houston, Texas, USA, idrovo@bcm.edu.; Department of Pediatrics, Renal Section, Baylor College of Medicine/Texas Childrens Hospital, Houston, Texas, USA.; Department of Pediatrics, Renal Section, Baylor College of Medicine/Texas Childrens Hospital, Houston, Texas, USA.; Department of Pathology & Immunolog…	Blood purification	2020	10.1159/000508059	0	1	1	1	0	0	0	0	0	1	0	0	0	1	0	0	0	0	0	1	0	0	0	1	0	0	0	0	0	0	0	0		0	0	0	0	0	0	0	0	0	0
30948242	Effect of using a wearable device on clinical decision-making and motor symptoms in patients with Parkinsons disease starting transdermal rotigotine patch: A pilot study.	Isaacson, Stuart H; Boroojerdi, Babak; Waln, Olga; McGraw, Martha; Kreitzman, David L; Klos, Kevin; Revilla, Fredy J; Heldman, Dustin; Phillips, Maureen; Terricabras, Dolors; Markowitz, Michael; Woltering, Franz; Carson, Stan; Truong, Daniel;	Parkinsons Disease and Movement Disorder Center of Boca Raton, Boca Raton, FL, USA. Electronic address: isaacson@ParkinsonsCenter.org.; UCB Pharma, Monheim am Rhein, Germany. Electronic address: babak.boroojerdi@ucb.com.; Houston Methodist Neurological Institute, Houston, TX, USA. Electronic address: owaln@houstonmethodist.org.; Central Dupage Hospital/Northwestern Medicine, Winfield, IL, USA. El…	Parkinsonism & related disorders	2019	10.1016/j.parkreldis.2019.01.025	0	1	0	1	0	0	0	1	0	1	0	0	0	1	1	0	1	0	0	0	0	1	0	0	0	0	0	0	0	0	0	0		0	0	0	0	0	0	0	0	0	0
31238521	An Implantable Inductive Near-Field Communication System with 64 Channels for Acquisition of Gastrointestinal Bioelectrical Activity.	Javan-Khoshkholgh, Amir; Farajidavar, Aydin;	Integrated Medical Systems (IMS) Laboratory at the College of Engineering and Computing Sciences, New York Institute of Technology, Old Westbury, NY 11568, USA. ajavankh@nyit.edu.; Integrated Medical Systems (IMS) Laboratory at the College of Engineering and Computing Sciences, New York Institute of Technology, Old Westbury, NY 11568, USA. afarajid@nyit.edu.;	Sensors (Basel, Switzerland)	2019	10.3390/s19122810	1	0	0	0	0	0	0	0	0	1	0	0	1	0	1	0	0	1	0	0	1	0	0	0	0	0	0	0	0	0	0	0		0	0	0	0	0	0	0	0	0	0
31634566	Influences of cognitive load on sensorimotor contributions to working memory: An EEG investigation of mu rhythm activity during speech discrimination.	Jenson, David; Thornton, David; Harkrider, Ashley W; Saltuklaroglu, Tim;	Washington State University, Elson S. Floyd College of Medicine, Department of Speech and Hearing Sciences, Spokane, WA, USA. Electronic address: david.jenson@wsu.edu.; Gallaudet University, Department of Hearing, Speech and Language Science, Washington, DC, USA.; University of Tennessee Health Science Center, College of Health Professions, Department of Audiology and Speech-Pathology, Knoxville,…	Neurobiology of learning and memory	2019	10.1016/j.nlm.2019.107098	0	1	0	0	0	0	0	0	0	1	0	0	1	1	1	0	0	1	0	0	0	0	0	1	0	0	0	0	0	0	0	0		0	0	0	0	0	0	0	0	0	0
31420335	Luminescent Nanosensors for Ratiometric Monitoring of Three-Dimensional Oxygen Gradients in Laboratory and Clinical Pseudomonas aeruginosa Biofilms.	Jewell, Megan P; Galyean, Anne A; Kirk Harris, J; Zemanick, Edith T; Cash, Kevin J;	Chemical and Biological Engineering Department, Colorado School of Mines, Golden, Colorado, USA.; Chemical and Biological Engineering Department, Colorado School of Mines, Golden, Colorado, USA.; Department of Pediatrics, School of Medicine, University of Colorado Anschutz Medical Campus, Aurora, Colorado, USA.; Department of Pediatrics, School of Medicine, University of Colorado Anschutz Medical…	Applied and environmental microbiology	2019	e01116-19	0	1	0	0	0	0	0	0	0	1	0	0	1	1	0	1	0	0	0	0	1	1	1	0	1	0	0	0	0	0	0	0		0	0	0	0	0	0	0	0	0	0
30992474	BrainNet: A Multi-Person Brain-to-Brain Interface for Direct Collaboration Between Brains.	Jiang, Linxing; Stocco, Andrea; Losey, Darby M; Abernethy, Justin A; Prat, Chantel S; Rao, Rajesh P N;	University of Washington, Paul G. Allen School of Computer Science & Engineering, Seattle, WA, 98195, USA.; University of Washington, Department of Psychology, Seattle, WA, 98195, USA.; University of Washington, Institute for Learning and Brain Sciences, Seattle, WA, 98195, USA.; University of Washington Institute for Neuroengineering, Seattle, WA, 98195, USA.; University of Washington, Center fo…	Scientific reports	2019	10.1038/s41598-019-41895-7	1	1	0	0	0	0	0	0	0	1	0	0	0	1	0	0	0	1	0	0	1	0	1	0	0	1	0	0	0	0	0	0		0	0	0	0	0	0	0	0	0	0
32568695	Wearable breath monitoring via a hot-film/calorimetric airflow sensing system.	Jiang, Tao; Deng, Lirong; Qiu, Wenying; Liang, Jiaming; Wu, Yichuan; Shao, Zhichun; Wang, Dongkai; Zhang, Min; Qian, Xiang; Zhong, Junwen; Wang, Xiaohao; Lin, Liwei;	Sensors and Microsystems Laboratory, Tsinghua-Berkeley Shenzhen Institute, Tsinghua University, Shenzhen, 518055, China; Berkeley Sensor & Actuator Center, University of California Berkeley, Berkeley, CA, 94720, USA; Mechanical Engineering Department, University of California Berkeley, Berkeley, CA, 94720, USA; Tsinghua-Shenzhen International Graduate School, Tsinghua University, Shenzhen, 518055…	Biosensors & bioelectronics	2020	10.1016/j.bios.2020.112288	1	0	0	0	0	0	0	0	0	1	0	0	0	1	0	0	0	1	0	0	1	0	1	0	0	0	0	0	0	0	0	0		0	0	0	0	0	0	0	0	0	0
31466277	Silk Fibroin-Sheathed Conducting Polymer Wires as Organic Connectors for Biosensors.	Jiang, Yanke; Xu, Meng; Yadavalli, Vamsi K;	Department of Chemical and Life Science Engineering, Virginia Commonwealth University, 601 W Main Street, Richmond, VA 23284, USA.; College of Environment and Resources, Chongqing Technology and Business University, No.19 Xuefu Avenue, Nanan district, Chongqing 40067, China.; Department of Chemical and Life Science Engineering, Virginia Commonwealth University, 601 W Main Street, Richmond, VA 232…	Biosensors	2019	10.3390/bios9030103	1	0	0	0	0	0	0	0	0	1	0	0	1	1	0	0	0	1	0	0	1	0	0	0	0	1	0	0	0	0	0	0		0	0	0	0	0	0	0	0	0	0
32889394	Modeling, design guidelines, and detection limits of self-powered enzymatic biofuel cell-based sensors.	Jin, Xin; Bandodkar, Amay J; Fratus, Marco; Asadpour, Reza; Rogers, John A; Alam, Muhammad A;	Department of Electrical and Computer Engineering, Purdue University, West Lafayette, IN, 47906, USA. Electronic address: jxin89@gmail.com.; Center for Bio-Integrated Electronics, Querrey Simpson Institute for Bioelectronics, Northwestern University, Evanston,, IL 60208, USA.; Department of Electrical and Computer Engineering, Purdue University, West Lafayette, IN, 47906, USA.; Department of Elec…	Biosensors & bioelectronics	2020	10.1016/j.bios.2020.112493	0	1	0	0	0	0	0	0	0	1	0	0	0	1	0	1	0	0	0	0	1	0	0	0	0	0	1	0	0	0	0	0		0	0	0	0	0	0	0	0	0	0
32180050	Detecting Aortic Valve-Induced Abnormal Flow with Seismocardiography and Cardiac MRI.	Johnson, Ethan M I; Heller, J Alex; Garcia Vicente, Florencia; Sarnari, Roberto; Gordon, Daniel; McCarthy, Patrick M; Barker, Alex J; Etemadi, Mozziyar; Markl, Michael;	Department of Biomedical Engineering, Northwestern University, 2145 Sheridan Road, Tech E310, Evanston, IL, 60208, USA. ethan@northwestern.edu.; Department of Anesthesiology, Northwestern University, 676 N St Clair St, Suite 10, Chicago, IL, 60611, USA.; Department of Anesthesiology, Northwestern University, 676 N St Clair St, Suite 10, Chicago, IL, 60611, USA.; Department of Radiology, Northwest…	Annals of biomedical engineering	2020	10.1007/s10439-020-02491-3	0	1	1	0	0	0	0	0	0	1	0	0	0	1	1	0	0	0	1	0	1	1	0	0	1	0	0	0	0	0	0	0		0	0	0	0	1	0	0	0	0	0
31221456	An automated, electronic assessment tool can accurately classify older adult postural stability.	Johnson, Liam; Fry, Adam; Dehbandi, Behdad; Rubin, Lawrence; Halem, Michael; Barachant, Alexandre; Smeragliuolo, Anna H; Putrino, David;	The Florey Institute of Neuroscience and Mental Health, University of Melbourne, Melbourne, Australia; School of Health Sciences, Australian Catholic University, Melbourne, Australia; Department of Telemedicine and Virtual Rehabilitation, Burke Medical Research Institute, White Plains, NY, USA.; Department of Rehabilitation and Human Performance, Icahn School of Medicine, Mount Sinai, New York, U…	Journal of biomechanics	2019	10.1016/j.jbiomech.2019.06.001	0	1	1	1	0	0	0	0	0	1	0	0	0	1	1	0	1	0	0	0	0	0	0	1	0	0	0	0	0	0	0	0		0	0	0	0	0	0	0	0	0	0
30857323	Development and Validation of a Smartphone-Based Near-Infrared Optical Imaging Device to Measure Physiological Changes In-Vivo.	Kaile, Kacie; Godavarty, Anuradha;	Optical Imaging Laboratory, Department of Biomedical Engineering, Florida International University, Miami, FL 33174, USA. kkail001@fiu.edu.; Optical Imaging Laboratory, Department of Biomedical Engineering, Florida International University, Miami, FL 33174, USA. godavart@fiu.edu.;	Micromachines	2019	10.3390/mi10030180	1	0	0	0	0	0	0	0	0	1	0	0	0	1	0	0	0	0	0	1	0	0	1	0	0	0	0	0	0	0	0	0		0	0	0	0	0	0	0	0	0	0
32015406	Quantitative spatio-temporal characterization of epileptic spikes using high density EEG: Differences between NREM sleep and REM sleep.	Kang, Xuan; Boly, Melanie; Findlay, Graham; Jones, Benjamin; Gjini, Klevest; Maganti, Rama; Struck, Aaron F;	University of Wisconsin-Madison Department of Neurology, Madison, Wisconsin, 53705, USA.; University of Wisconsin-Madison Department of Neurology, Madison, Wisconsin, 53705, USA.; University of Wisconsin-Madison Department of Psychiatry, Madison, Wisconsin, 53705, USA.; University of Wisconsin-Madison Department of Neurology, Madison, Wisconsin, 53705, USA.; University of Wisconsin-Madison Depart…	Scientific reports	2020	10.1038/s41598-020-58612-4	0	0	1	0	0	0	0	0	0	1	0	0	0	1	1	0	0	1	0	0	1	0	0	0	1	0	0	0	0	0	0	0		0	0	0	0	0	1	0	0	0	0
32631221	Comparison of smartphone-based retinal imaging systems for diabetic retinopathy detection using deep learning.	Karakaya, Mahmut; Hacisoftaoglu, Recep E;	Dept. of Computer Science, University of Central Arkansas, 201 Donaghey Ave, Conway, AR, 72035, USA. mkarakaya@uca.edu.; Dept. of Computer Science, University of Central Arkansas, 201 Donaghey Ave, Conway, AR, 72035, USA.;	BMC bioinformatics	2020	10.1186/s12859-020-03587-2	0	1	0	0	0	0	0	1	0	1	0	0	0	1	1	0	0	0	0	1	1	0	0	0	1	0	0	0	0	0	0	0		0	0	0	0	0	0	0	0	0	0
30076488	A Blind Module Identification Approach for Predicting Effective Connectivity Within Brain Dynamical Subnetworks.	Karameh, Fadi N; Nahas, Ziad;	Department of Electrical and Computer Engineering, American University of Beirut, Beirut, Lebanon. fadi.karameh@aub.edu.lb.; Department of Psychiatry, American University of Beirut, Beirut, Lebanon.; Department of Psychiatry, University of Minnesota, Minneapolis, MN, USA.;	Brain topography	2019	10.1007/s10548-018-0666-3	0	1	0	0	0	0	0	0	0	1	0	0	1	1	1	0	0	1	0	0	1	0	1	0	0	0	0	0	0	0	0	0		0	0	0	0	0	0	0	0	0	0
30641922	Single Exhale Biomarker Breathalyzer.	Karimi, Yasha; Lin, Yingkan; Jodhani, Gagan; Stanaćević, Milutin; Gouma, Pelagia-Irene;	Department of Electrical and Computer Engineering, Stony Brook University, Stony Brook, NY 11794, USA. yasha.karimi@stonybrook.edu.; Apple Inc., Cupertino, CA 95014, USA. clarkling@gmail.com.; Department of Material Science and Engineering, The Ohio State University, Columbus, OH 43210, USA. gaganjodhani@gmail.com.; Department of Electrical and Computer Engineering, Stony Brook University, Stony …	Sensors (Basel, Switzerland)	2019	10.3390/s19020270	0	1	0	0	0	0	0	1	0	1	0	0	0	1	0	1	0	0	0	0	1	0	0	0	0	1	0	0	0	0	0	0		0	0	0	0	0	0	0	0	0	0
32457331	Non-invasive identification of swallows via deep learning in high resolution cervical auscultation recordings.	Khalifa, Yassin; Coyle, James L; Sejdić, Ervin;	Department of Electrical and Computer Engineering, Swanson School of Engineering, University of Pittsburgh, Pittsburgh, PA, USA.; Department of Communication Science and Disorders, School of Health and Rehabilitation Sciences, University of Pittsburgh, Pittsburgh, PA, USA.; Department of Electrical and Computer Engineering, Swanson School of Engineering, University of Pittsburgh, Pittsburgh, PA, …	Scientific reports	2020	10.1038/s41598-020-65492-1	0	1	0	0	0	0	0	0	1	1	0	0	0	1	1	0	0	0	1	0	1	0	0	0	1	0	0	0	0	0	0	0		0	0	0	0	0	0	0	0	1	0
33190046	Wireless, continuous monitoring of daily stress and management practice via soft bioelectronics.	Kim, Hojoong; Kim, Yun-Soung; Mahmood, Musa; Kwon, Shinjae; Epps, Fayron; Rim, You Seung; Yeo, Woon-Hong;	George W. Woodruff School of Mechanical Engineering, Institute for Electronics and Nanotechnology, Georgia Institute of Technology, Atlanta, GA, 30332, USA; Department of Intelligent Mechatronics Engineering, Sejong University, Seoul, 05006, Republic of Korea.; George W. Woodruff School of Mechanical Engineering, Institute for Electronics and Nanotechnology, Georgia Institute of Technology, Atlan…	Biosensors & bioelectronics	2020	10.1016/j.bios.2020.112764	0	1	0	0	0	0	0	1	0	1	0	0	0	1	0	0	0	1	0	0	1	0	1	0	0	1	0	0	0	0	0	0		0	0	0	0	0	0	0	0	0	0
30781740	Using Inertial Sensors to Quantify Postural Sway and Gait Performance during the Tandem Walking Test.	Kim, Kyoung Jae; Gimmon, Yoav; Millar, Jennifer; Schubert, Michael C;	Department of Physical Therapy, University of Miami Miller School of Medicine, Coral Gables, FL 33146, USA. kjkim@miami.edu.; Neil Spielholz Functional Outcomes Research & Evaluation Center, University of Miami, Coral Gables, FL 33146, USA. kjkim@miami.edu.; Department of Otolaryngology Head and Neck Surgery, Laboratory of Vestibular Neuroadaptation, Johns Hopkins University School of Medicine, B…	Sensors (Basel, Switzerland)	2019	10.3390/s19040751	0	1	1	0	0	0	0	0	0	1	0	0	0	1	0	0	1	0	0	0	1	0	0	0	0	0	1	0	0	0	0	0		0	0	0	0	0	0	0	0	0	0
31455358	Relearning functional and symmetric walking after stroke using a wearable device: a feasibility study.	Kim, Seok Hun; Huizenga, David E; Handzic, Ismet; Ditwiler, Rebecca Edgeworth; Lazinski, Matthew; Ramakrishnan, Tyagi; Bozeman, Andrea; Rose, David Z; Reed, Kyle B;	University of South Florida, School of Physical Therapy and Rehabilitation Sciences, Tampa, FL, USA.; Moterum Technologies Inc., Greenville, SC, USA.; Moterum Technologies Inc., Greenville, SC, USA.; University of South Florida, Department of Mechanical Engineering, Tampa, FL, USA.; University of South Florida, School of Physical Therapy and Rehabilitation Sciences, Tampa, FL, USA.; University of…	Journal of neuroengineering and rehabilitation	2019	10.1186/s12984-019-0569-x	1	1	0	0	0	0	0	0	0	1	0	0	0	1	0	0	1	0	0	0	0	1	0	0	0	0	0	0	0	0	0	0		0	0	0	0	0	0	0	0	0	0
32238573	Urinary detection of lung cancer in mice via noninvasive pulmonary protease profiling.	Kirkpatrick, Jesse D; Warren, Andrew D; Soleimany, Ava P; Westcott, Peter M K; Voog, Justin C; Martin-Alonso, Carmen; Fleming, Heather E; Tammela, Tuomas; Jacks, Tyler; Bhatia, Sangeeta N;	Koch Institute for Integrative Cancer Research, Massachusetts Institute of Technology, Cambridge, MA 02139, USA.; Harvard-MIT Division of Health Sciences and Technology, Institute for Medical Engineering and Science, Massachusetts Institute of Technology, Cambridge, MA 02139, USA.; Koch Institute for Integrative Cancer Research, Massachusetts Institute of Technology, Cambridge, MA 02139, USA.; Ha…	Science translational medicine	2020	10.1126/scitranslmed.aaw0262	0	1	0	0	0	0	0	0	1	1	0	0	0	1	1	1	0	0	0	0	1	1	1	0	1	0	0	0	0	0	0	0		0	0	0	0	0	0	0	0	0	0
32619585	Noninvasive three-state sleep-wake staging in mice using electric field sensors.	Kloefkorn, H; Aiani, L M; Lakhani, A; Nagesh, S; Moss, A; Goolsby, W; Rehg, J M; Pedersen, N P; Hochman, S;	Department of Physiology, School of Medicine, Emory University, Atlanta, GA, USA. Electronic address: hkloefk@emory.edu.; Department of Neurology, School of Medicine, Emory University, Atlanta, GA, USA.; Department of Physiology, School of Medicine, Emory University, Atlanta, GA, USA.; School of Electrical and Computer Engineering, Georgia Institute of Technology, Atlanta, GA, USA.; Department of…	Journal of neuroscience methods	2020	10.1016/j.jneumeth.2020.108834	0	1	0	0	0	0	0	0	0	1	0	0	0	1	0	0	0	1	0	0	1	0	1	0	1	0	0	0	0	0	0	0		0	0	0	0	0	1	0	0	0	0
33360595	Exploring the external exposome using wearable passive samplers - The China BAPE study.	Koelmel, Jeremy P; Lin, Elizabeth Z; Guo, Pengfei; Zhou, Jieqiong; He, Jucong; Chen, Alex; Gao, Ying; Deng, Fuchang; Dong, Haoran; Liu, Yuanyuan; Cha, Yue; Fang, Jianlong; Beecher, Chris; Shi, Xiaoming; Tang, Song; Godri Pollitt, Krystal J;	Department of Environmental Health Sciences, School of Public Health, Yale University, New Haven, CT, 06520, USA.; Department of Environmental Health Sciences, School of Public Health, Yale University, New Haven, CT, 06520, USA.; Department of Environmental Health Sciences, School of Public Health, Yale University, New Haven, CT, 06520, USA.; Department of Environmental Health Sciences, School of…	Environmental pollution (Barking, Essex : 1987)	2021	10.1016/j.envpol.2020.116228	0	1	1	0	0	0	0	0	0	1	0	0	1	1	0	1	0	0	0	0	1	0	0	0	0	0	0	0	0	0	0	0		0	0	0	0	0	0	0	0	0	0
33175204	Evaluation of camera-based freehand SPECT in preoperative sentinel lymph node mapping for melanoma patients.	Kogler, Annie K; Polemi, Andrew M; Nair, Surabhi; Majewski, Stanislaw; Dengel, Lynn T; Slingluff, Craig L Jr; Kross, Brian; Lee, S J; McKisson, J E; McKisson, John; Weisenberger, Andrew G; Welch, Benjamin L; Wendler, Thomas; Matthies, Philipp; Traub, Joerg; Witt, Michael; Williams, Mark B;	Department of Physics, University of Virginia, Charlottesville, VA, USA.; Department of Biomedical Engineering, University of Virginia, Charlottesville, VA, USA.; Department of Radiology and Medical Imaging, University of Virginia, Charlottesville, VA, USA.; Department of Radiology and Medical Imaging, University of Virginia, Charlottesville, VA, USA.; Department of Surgery, University of Virgini…	EJNMMI research	2020	10.1186/s13550-020-00729-8	1	1	0	1	0	0	0	1	0	1	0	0	0	1	0	0	0	0	0	1	1	0	1	0	0	0	0	0	0	1	0	0		0	0	0	0	0	0	0	0	0	0
32041623	GEARing smart environments for pediatric motor rehabilitation.	Kokkoni, Elena; Mavroudi, Effrosyni; Zehfroosh, Ashkan; Galloway, James C; Vidal, Renè; Heinz, Jeffrey; Tanner, Herbert G;	Department of Bioengineering, University of California, Riverside, CA, 92521, USA. elena.kokkoni@ucr.edu.; Department of Mechanical Engineering, University of Delaware, Newark, DE, 19716, USA. elena.kokkoni@ucr.edu.; Department of Biomedical Engineering and Mathematical Institute for Data Science, Johns Hopkins University, Baltimore, MD, 21218, USA.; Department of Mechanical Engineering, Universi…	Journal of neuroengineering and rehabilitation	2020	10.1186/s12984-020-0647-0	1	0	0	0	0	0	0	0	1	1	0	0	0	1	1	0	1	0	0	0	1	0	0	0	1	0	0	0	0	0	0	0		0	0	0	0	0	0	0	0	1	0
33205369	Facial features and head movements obtained with a webcam correlate with performance deterioration during prolonged wakefulness.	Kong, Youngsun; Posada-Quintero, Hugo F; Daley, Matthew S; Chon, Ki H; Bolkhovsky, Jeffrey;	Department of Biomedical Engineering, University of Connecticut, 407 Engineering and Science Building, 67 N Eagleville, Storrs, CT 06269, USA. youngsun.kong@uconn.edu.; Department of Biomedical Engineering, University of Connecticut, 407 Engineering and Science Building, 67 N Eagleville, Storrs, CT 06269, USA.; Naval Submarine Medical Research Laboratory, Groton, CT, USA.; Department of Biomedica…	Attention, perception & psychophysics	2021	10.3758/s13414-020-02199-5	0	1	0	0	0	0	0	1	1	1	0	0	0	1	0	0	1	0	0	1	1	0	0	0	0	0	1	0	0	0	0	0		0	0	0	0	0	0	0	0	0	0
30836971	Applying LDA-based pattern recognition to predict isometric shoulder and elbow torque generation in individuals with chronic stroke with moderate to severe motor impairment.	Kopke, Joseph V; Hargrove, Levi J; Ellis, Michael D;	Department of Biomedical Engineering, McCormick School of Engineering, 645 N Michigan Ave, Suite 1109, Chicago, IL, 60611, USA.; Center for Bionic Medicine, 355 East Erie, Chicago, IL, 60611, USA.; Department of Physical Therapy and Human Movement Sciences, Northwestern University, 645 N Michigan Ave, Suite 1100, Chicago, IL, 60611, USA.; Department of Biomedical Engineering, McCormick School of …	Journal of neuroengineering and rehabilitation	2019	10.1186/s12984-019-0504-1	0	1	0	0	0	0	0	0	0	1	0	0	0	1	1	0	1	0	0	0	1	0	0	0	1	0	0	0	0	0	0	0		0	0	0	0	1	0	0	0	0	0
32054884	Gaze-in-wild: A dataset for studying eye and head coordination in everyday activities.	Kothari, Rakshit; Yang, Zhizhuo; Kanan, Christopher; Bailey, Reynold; Pelz, Jeff B; Diaz, Gabriel J;	Chester F. Carlson Center for Imaging Science, RIT, Rochester, NY, USA. rsk3900@rit.edu.; Golisano College of Computing and Information Sciences, RIT, Rochester, NY, USA.; Chester F. Carlson Center for Imaging Science, RIT, Rochester, NY, USA.; Golisano College of Computing and Information Sciences, RIT, Rochester, NY, USA.; Chester F. Carlson Center for Imaging Science, RIT, Rochester, NY, USA.;…	Scientific reports	2020	10.1038/s41598-020-59251-5	0	1	0	0	0	0	0	0	0	1	0	0	0	1	1	0	0	0	0	1	1	0	0	0	1	0	0	0	0	0	0	0		0	0	0	0	1	0	0	0	0	0
32179806	PulseCam: a camera-based, motion-robust and highly sensitive blood perfusion imaging modality.	Kumar, Mayank; Suliburk, James W; Veeraraghavan, Ashok; Sabharwal, Ashutosh;	Electrical and Computer Engineering, Rice University, 6100 Main St, Houston, TX, 77005, USA.; Division of General Surgery, Baylor College of Medicine, 6620 Main St, Houston, TX, 77030, USA.; Electrical and Computer Engineering, Rice University, 6100 Main St, Houston, TX, 77005, USA.; Electrical and Computer Engineering, Rice University, 6100 Main St, Houston, TX, 77005, USA. ashu@rice.edu.;	Scientific reports	2020	10.1038/s41598-020-61576-0	0	1	0	0	0	0	0	0	0	1	0	0	0	1	0	0	0	0	0	1	1	0	1	0	1	0	0	0	0	0	0	0		0	0	0	0	0	0	0	0	0	0
32313253	Simultaneous noninvasive recording of electrocardiogram and skin sympathetic nerve activity (neuECG).	Kusayama, Takashi; Wong, Johnson; Liu, Xiao; He, Wenbo; Doytchinova, Anisiia; Robinson, Eric A; Adams, David E; Chen, Lan S; Lin, Shien-Fong; Davoren, Katherine; Victor, Ronald G; Cai, Cheng; Dai, Ming-Yan; Tian, Ying; Zhang, Pei; Ernst, Dereen; Rho, Richard H; Chen, Minglong; Cha, Yong-Mei; Walega, David R; Everett, Thomas H 4th; Chen, Peng-Sheng;	Krannert Institute of Cardiology, Division of Cardiology, Department of Medicine, Indiana University School of Medicine, Indianapolis, IN, USA.; Department of Cardiovascular Medicine, Graduate School of Medical Science, Kanazawa University, Ishikawa, Japan.; Krannert Institute of Cardiology, Division of Cardiology, Department of Medicine, Indiana University School of Medicine, Indianapolis, IN, U…	Nature protocols	2020	10.1038/s41596-020-0316-6	0	1	1	0	0	0	0	0	0	1	0	0	0	1	1	0	0	1	0	0	0	0	1	0	0	0	0	0	0	0	0	0		0	0	0	0	0	0	0	0	0	0
30816169	New electrical impedance methods for the in situ measurement of the complex permittivity of anisotropic skeletal muscle using multipolar needles.	Kwon, H; Guasch, M; Nagy, J A; Rutkove, S B; Sanchez, B;	Department of Neurology, Beth Israel Deaconess Medical Center, Harvard Medical School, Boston, MA, 02215-5491, USA. hyeuknamkwon@gmail.com.; College of Science of & Technology, Yonsei University, Wonju, 26493, Republic of Korea. hyeuknamkwon@gmail.com.; Department of Neurology, Beth Israel Deaconess Medical Center, Harvard Medical School, Boston, MA, 02215-5491, USA.; Department of Neurology, Bet…	Scientific reports	2019	10.1038/s41598-019-39277-0	0	1	0	0	0	0	0	0	0	1	0	0	0	1	1	0	0	1	0	0	0	0	1	0	0	0	0	0	0	0	0	0		0	0	0	0	0	0	0	0	0	0
31999588	Skin-conformal, soft material-enabled bioelectronic system with minimized motion artifacts for reliable health and performance monitoring of athletes.	Kwon, Shinjae; Kwon, Young-Tae; Kim, Yun-Soung; Lim, Hyo-Ryoung; Mahmood, Musa; Yeo, Woon-Hong;	George W. Woodruff School of Mechanical Engineering, Institute for Electronics and Nanotechnology, Georgia Institute of Technology, Atlanta, GA, 30332, USA.; George W. Woodruff School of Mechanical Engineering, Institute for Electronics and Nanotechnology, Georgia Institute of Technology, Atlanta, GA, 30332, USA.; George W. Woodruff School of Mechanical Engineering, Institute for Electronics and …	Biosensors & bioelectronics	2020	10.1016/j.bios.2019.111981	1	1	0	0	0	0	0	0	0	1	0	0	0	1	0	0	1	0	0	1	1	0	1	0	1	0	0	0	0	0	0	0		0	0	0	0	0	0	0	0	0	0
31330889	Hip and Wrist-Worn Accelerometer Data Analysis for Toddler Activities.	Kwon, Soyang; Zavos, Patricia; Nickele, Katherine; Sugianto, Albert; Albert, Mark V;	Stanley Manne Childrens Research Institute, Ann & Robert H. Lurie Childrens Hospital of Chicago, Chicago, IL 60611, USA. skwon@luriechildrens.org.; Stanley Manne Childrens Research Institute, Ann & Robert H. Lurie Childrens Hospital of Chicago, Chicago, IL 60611, USA.; Stanley Manne Childrens Research Institute, Ann & Robert H. Lurie Childrens Hospital of Chicago, Chicago, IL 60611, USA.; Departm…	International journal of environmental research and public health	2019	10.3390/ijerph16142598	1	0	1	0	0	0	0	0	0	1	0	0	1	1	0	0	1	0	0	0	1	0	1	0	1	0	0	0	0	0	0	0		0	0	0	0	0	0	0	0	0	0
32729524	Breathable, large-area epidermal electronic systems for recording electromyographic activity during operant conditioning of H-reflex.	Kwon, Young-Tae; Norton, James J S; Cutrone, Andrew; Lim, Hyo-Ryoung; Kwon, Shinjae; Choi, Jeongmoon J; Kim, Hee Seok; Jang, Young C; Wolpaw, Jonathan R; Yeo, Woon-Hong;	George W. Woodruff School of Mechanical Engineering, Institute for Electronics and Nanotechnology, Georgia Institute of Technology, Atlanta, GA, 30332, USA.; National Center for Adaptive Neurotechnologies, Wadsworth Center, New York State Department of Health, Albany, NY, 12208, USA; Stratton VA Medical Center, Albany, NY, 12208, USA.; National Center for Adaptive Neurotechnologies, Wadsworth Cen…	Biosensors & bioelectronics	2020	10.1016/j.bios.2020.112404	1	1	1	0	0	0	0	0	0	1	0	0	0	1	0	0	0	1	0	0	1	0	0	0	1	0	0	0	0	0	0	0		0	0	0	0	0	0	0	0	0	0
31771655	The feasibility of using smartphones and mobile breathalyzers to monitor alcohol consumption among people living with HIV/AIDS.	Lauckner, Carolyn; Taylor, Erica; Patel, Darshti; Whitmire, Alexis;	Department of Health Promotion and Behavior, University of Georgia, 321B Wright Hall, 100 Foster Rd, Athens, GA, 30602, USA. clauck@uga.edu.; Department of Health Promotion and Behavior, University of Georgia, 321B Wright Hall, 100 Foster Rd, Athens, GA, 30602, USA.; Department of Health Promotion and Behavior, University of Georgia, 321B Wright Hall, 100 Foster Rd, Athens, GA, 30602, USA.; Depar…	Addiction science & clinical practice	2019	10.1186/s13722-019-0174-0	1	0	1	0	0	0	0	0	0	1	0	0	0	1	0	1	0	0	0	0	1	0	0	0	1	0	0	0	0	0	0	0		0	0	0	0	0	0	0	0	0	0
30678120	Wearable Ultrafine Particle and Noise Monitoring Sensors Jointly Measure Personal Co-Exposures in a Pediatric Population.	Leaffer, Douglas; Wolfe, Christopher; Doroff, Steve; Gute, David; Wang, Grace; Ryan, Patrick;	Civil & Environmental Engineering, Tufts University, Medford, MA 02155, USA. douglas.leaffer@tufts.edu.; Cincinnati Childrens Hospital Medical Center, Cincinnati, OH 45267, USA. Chris.Wolfe@cchmc.org.; CD Business Group, LLC, Wenham, MA 01984, USA. Steve.Doroff@gmail.com.; Civil & Environmental Engineering, Tufts University, Medford, MA 02155, USA. David.Gute@tufts.edu.; Department of Public Heal…	International journal of environmental research and public health	2019	10.3390/ijerph16030308	0	1	0	0	0	0	0	0	0	1	0	0	0	1	1	0	1	1	0	0	1	0	0	0	1	0	0	0	0	0	0	0		0	0	0	0	0	0	0	0	0	0
31768002	Mechano-acoustic sensing of physiological processes and body motions via a soft wireless device placed at the suprasternal notch.	Lee, KunHyuck; Ni, Xiaoyue; Lee, Jong Yoon; Arafa, Hany; Pe, David J; Xu, Shuai; Avila, Raudel; Irie, Masahiro; Lee, Joo Hee; Easterlin, Ryder L; Kim, Dong Hyun; Chung, Ha Uk; Olabisi, Omolara O; Getaneh, Selam; Chung, Esther; Hill, Marc; Bell, Jeremy; Jang, Hokyung; Liu, Claire; Park, Jun Bin; Kim, Jungwoo; Kim, Sung Bong; Mehta, Sunita; Pharr, Matt; Tzavelis, Andreas; Reeder, Jonathan T; Huang,…	Simpson Querry Institute, Northwestern University, Chicago, IL, USA.; Department of Materials Science and Engineering, Northwestern University, Evanston, IL, USA.; Center for Bio-Integrated Electronics, Northwestern University, Evanston, IL, USA.; Center for Bio-Integrated Electronics, Northwestern University, Evanston, IL, USA.; Simpson Querry Institute, Northwestern University, Chicago, IL, USA…	Nature biomedical engineering	2020	10.1038/s41551-019-0480-6	0	1	0	0	0	0	0	0	0	1	0	0	0	1	1	0	0	0	1	0	1	0	0	0	1	0	0	0	1	0	0	0		0	0	0	0	0	0	0	0	0	0
31654663	An impedance matching algorithm for common-mode interference removal in vagus nerve recordings.	Levy, Todd J; Ahmed, Umair; Tsaava, Tea; Chang, Yao-Chuan; Lorraine, Peter J; Tomaio, Jacquelyn N; Cracchiolo, Marina; Lopez, Maria; Rieth, Loren; Tracey, Kevin J; Zanos, Stavros; Zanos, Theodoros P;	Institute of Bioelectronic Medicine, Feinstein Institute for Medical Research, Manhasset, NY, 11030, USA. Electronic address: tlevy@northwell.edu.; Institute of Bioelectronic Medicine, Feinstein Institute for Medical Research, Manhasset, NY, 11030, USA.; Institute of Bioelectronic Medicine, Feinstein Institute for Medical Research, Manhasset, NY, 11030, USA.; Institute of Bioelectronic Medicine, …	Journal of neuroscience methods	2020	10.1016/j.jneumeth.2019.108467	0	1	0	0	0	0	0	0	0	1	0	0	0	1	1	0	0	1	0	0	0	0	1	0	0	0	0	0	0	0	0	0		0	0	0	0	0	0	0	0	0	0
33432089	A portable pen-sized instrumentation to measure stiffness of soft tissues in vivo.	Li, Zhengwei; Tofangchi, Alireza; Stavins, Robert A; Emon, Bashar; McKinney, Ronald D; Grippo, Paul J; Saif, M Taher A;	Department of Mechanical Science and Engineering, University of Illinois at Urbana-Champaign, Urbana, IL, 61801, USA.; Department of Mechanical Science and Engineering, University of Illinois at Urbana-Champaign, Urbana, IL, 61801, USA.; Department of Mechanical Science and Engineering, University of Illinois at Urbana-Champaign, Urbana, IL, 61801, USA.; Department of Mechanical Science and Engin…	Scientific reports	2021	10.1038/s41598-020-79735-8	1	1	0	0	0	0	0	0	0	1	0	0	1	1	1	0	0	1	1	0	0	0	1	0	0	0	0	0	0	0	0	0		0	0	0	0	0	0	0	0	0	0
30851649	Electronic measurement of plantar contact area during walking using an adaptive thresholding method for Medilogic(®) pressure-measuring insoles.	Lidstone, Daniel E; DeBerardinis, Jessica; Dufek, Janet S; Trabia, Mohamed B;	Department of Kinesiology and Nutrition Sciences, University of Nevada Las Vegas, USA. Electronic address: daniel.lidstone@unlv.edu.; Department of Mechanical Engineering, University of Nevada Las Vegas, USA.; Department of Kinesiology and Nutrition Sciences, University of Nevada Las Vegas, USA.; Department of Mechanical Engineering, University of Nevada Las Vegas, USA.;	Foot (Edinburgh, Scotland)	2019	10.1016/j.foot.2019.01.009	0	1	1	0	0	0	0	0	0	1	0	0	0	1	0	0	1	0	0	0	1	0	0	0	1	0	0	0	0	0	0	0		0	0	0	0	0	1	0	0	0	0
30765721	Smart bone plates can monitor fracture healing.	Lin, Monica C; Hu, Diane; Marmor, Meir; Herfat, Safa T; Bahney, Chelsea S; Maharbiz, Michel M;	Department of Bioengineering, University of California, Berkeley, CA, 94720, USA. monica.lin@berkeley.edu.; UCSF Orthopaedic Trauma Institute, Zuckerberg San Francisco General Hospital, San Francisco, CA, 94110, USA.; UCSF Orthopaedic Trauma Institute, Zuckerberg San Francisco General Hospital, San Francisco, CA, 94110, USA.; UCSF Orthopaedic Trauma Institute, Zuckerberg San Francisco General Hos…	Scientific reports	2019	10.1038/s41598-018-37784-0	1	1	0	0	0	0	0	0	0	1	0	0	0	1	0	0	0	1	0	0	1	0	1	0	0	1	0	0	0	0	0	0		0	0	0	0	0	0	0	0	0	0
31466268	Detection of Human Fall Using Floor Vibration and Multi-Features Semi-Supervised SVM.	Liu, Chengyin; Jiang, Zhaoshuo; Su, Xiangxiang; Benzoni, Samuel; Maxwell, Alec;	Department of Civil and Environmental Engineering, Harbin Institute of Technology, Shenzhen 518055, China.; School of Engineering, San Francisco State University, San Francisco, CA 94132, USA. zsjiang@sfsu.edu.; Department of Civil and Environmental Engineering, Harbin Institute of Technology, Shenzhen 518055, China.; School of Engineering, San Francisco State University, San Francisco, CA 94132,…	Sensors (Basel, Switzerland)	2019	10.3390/s19173720	0	1	0	0	0	0	0	0	0	1	0	0	0	1	0	0	1	0	0	0	1	1	1	0	0	0	0	0	0	0	0	0		0	0	0	0	0	0	0	0	0	0
33002794	An IoT-enabled paper sensor platform for real-time analysis of isothermal nucleic acid amplification tests.	Liu, Mingdian; Zhao, Yuxin; Monshat, Hosein; Tang, Zheyuan; Wu, Zuowei; Zhang, Qijing; Lu, Meng;	Department of Electrical and Computer Engineering, Iowa State University, Ames, IA, 50011, USA.; Department of Chemical and Biological Engineering, Iowa State University, Ames, IA, 50011, USA.; Department of Mechanical Engineering, Iowa State University, Ames, IA, 50011, USA.; Department of Electrical and Computer Engineering, Iowa State University, Ames, IA, 50011, USA.; Department of Veterinary…	Biosensors & bioelectronics	2020	10.1016/j.bios.2020.112651	1	0	0	0	0	0	0	0	0	0	0	0	0	0	0	1	0	0	0	0	1	0	0	0	0	1	0	0	0	0	0	0		0	0	0	0	0	0	0	0	0	0
31128477	A wireless fully-passive acquisition of biopotentials.	Liu, Shiyi; Meng, Xueling; Zhang, Jianwei; Chae, Junseok;	School of Electrical, Computer and Energy Engineering, Arizona State University, Tempe, AZ, USA. Electronic address: Shiyi.liu.1@asu.edu.; School of Electrical, Computer and Energy Engineering, Arizona State University, Tempe, AZ, USA.; School of Electrical, Computer and Energy Engineering, Arizona State University, Tempe, AZ, USA.; School of Electrical, Computer and Energy Engineering, Arizona S…	Biosensors & bioelectronics	2019	10.1016/j.bios.2019.111336	1	1	0	1	0	0	0	0	0	0	0	0	0	0	0	0	0	1	0	0	1	0	0	0	0	1	0	0	0	0	0	0		0	0	0	0	0	0	0	0	0	0
31866492	High density microelectrode recording predicts span of therapeutic tissue activation volumes in subthalamic deep brain stimulation for Parkinson disease.	Lu, Charles W; Malaga, Karlo A; Chou, Kelvin L; Chestek, Cynthia A; Patil, Parag G;	University of Michigan, Department of Biomedical Engineering, Carl A. Gerstacker Building, 2200 Bonisteel Blvd, Ann Arbor, MI, 48109, USA; University of Michigan, Department of Neurosurgery, 1500 E Medical Center Drive, Ann Arbor, MI, 48109, USA.; University of Michigan, Department of Biomedical Engineering, Carl A. Gerstacker Building, 2200 Bonisteel Blvd, Ann Arbor, MI, 48109, USA; University o…	Brain stimulation	2020	10.1016/j.brs.2019.11.013	0	1	1	1	0	0	0	0	0	0	0	0	0	0	0	0	0	1	0	0	0	0	1	0	0	0	0	0	0	0	0	0		0	0	0	0	0	0	0	0	0	0
33568482	Wireless, implantable catheter-type oximeter designed for cardiac oxygen saturation.	Lu, Wei; Bai, Wubin; Zhang, Hao; Xu, Chenkai; Chiarelli, Antonio M; Vázquez-Guardado, Abraham; Xie, Zhaoqian; Shen, Haixu; Nandoliya, Khizar; Zhao, Hangbo; Lee, KunHyuck; Wu, Yixin; Franklin, Daniel; Avila, Raudel; Xu, Shuai; Rwei, Alina; Han, Mengdi; Kwon, Kyeongha; Deng, Yujun; Yu, Xinge; Thorp, Edward B; Feng, Xue; Huang, Yonggang; Forbess, Joseph; Ge, Zhi-Dong; Rogers, John A;	Center for Bio-Integrated Electronics, Northwestern University, Evanston, IL 60208, USA.; Department of Materials Science and Engineering, McCormick School of Engineering, Northwestern University, Evanston, IL 60208, USA.; Department of Applied Physical Sciences, University of North Carolina at Chapel Hill, Chapel Hill, NC 27514, USA.; Department of Materials Science and Engineering, McCormick Sc…	Science advances	2021	10.1126/sciadv.abe0579	0	0	0	0	0	0	0	0	0	0	0	0	0	0	0	0	0	0	0	1	1	0	1	0	0	1	0	0	0	0	0	0		0	0	0	0	0	0	0	0	0	0
33444172	Diagnostic accuracy of an app-guided, self-administered test for influenza among individuals presenting to general practice with influenza-like illness: study protocol.	Lyon, Victoria; Zigman Suchsland, Monica; Chilver, Monique; Stocks, Nigel; Lutz, Barry; Su, Philip; Cooper, Shawna; Park, Chunjong; Lavitt, Libby Rose; Mariakakis, Alex; Patel, Shwetak; Graham, Chelsey; Rieder, Mark; LeRouge, Cynthia; Thompson, Matthew;	Family Medicine, University of Washington, Seattle, Washington, USA vlyon@uw.edu.; Family Medicine, University of Washington, Seattle, Washington, USA.; Discipline of General Practice, University of Adelaide, Adelaide, South Australia, Australia.; Discipline of General Practice, University of Adelaide, Adelaide, South Australia, Australia.; Bioengineering, University of Washington, Seattle, Washi…	BMJ open	2020	10.1136/bmjopen-2019-036298	1	0	0	0	0	0	0	1	0	0	0	0	0	0	0	1	0	0	0	0	1	0	0	0	0	0	0	0	0	0	0	0		0	0	0	0	0	0	0	0	0	0
33397401	Measuring freezing of gait during daily-life: an open-source, wearable sensors approach.	Mancini, Martina; Shah, Vrutangkumar V; Stuart, Samuel; Curtze, Carolin; Horak, Fay B; Safarpour, Delaram; Nutt, John G;	Department of Neurology, School of Medicine, Oregon Health & Science University, 3181 SW Sam Jackson Park Road, OP-32, Portland, OR, 97239, USA. mancinim@ohsu.edu.; Department of Neurology, School of Medicine, Oregon Health & Science University, 3181 SW Sam Jackson Park Road, OP-32, Portland, OR, 97239, USA.; Department of Neurology, School of Medicine, Oregon Health & Science University, 3181 SW…	Journal of neuroengineering and rehabilitation	2021	10.1186/s12984-020-00774-3	0	1	0	0	0	0	0	0	0	0	0	0	0	0	0	0	1	0	0	0	1	0	0	0	1	0	0	0	0	0	0	0		0	0	0	1	0	0	0	0	0	0
31621608	Comparing self-reported and objective monitoring of physical activity in Parkinson disease.	Mantri, Sneha; Wood, Stephanie; Duda, John E; Morley, James F;	Parkinsons Disease Research, Education, and Clinical Center, Corporal Michael J. Crescenz Veterans Affairs Medical Center, 3900 Woodland Avenue, Mailstop 127, Philadelphia PA 19104, USA; Department of Neurology, University of Pennsylvania Perelman School of Medicine, 3400 Civic Center Blvd, 2nd Floor SPE, Philadelphia PA 19104, USA. Electronic address: Sneha.Mantri@duke.edu.; Parkinsons Disease R…	Parkinsonism & related disorders	2019	10.1016/j.parkreldis.2019.09.004	0	0	0	1	0	0	0	0	0	0	0	0	0	0	0	0	1	0	0	0	0	0	1	0	0	0	0	0	0	0	0	0		0	0	0	0	0	0	0	0	0	0
33132194	Combining wearable sensor signals, machine learning and biomechanics to estimate tibial bone force and damage during running.	Matijevich, Emily S; Scott, Leon R; Volgyesi, Peter; Derry, Kendall H; Zelik, Karl E;	Department of Mechanical Engineering, Vanderbilt University, Nashville, TN, USA. Electronic address: emily.matijevich@vanderbilt.edu.; Department of Orthopaedics, Vanderbilt University, Nashville, TN, USA.; Institute for Software Integrated Systems, Vanderbilt University, Nashville, TN, USA.; Department of Biomedical Engineering, Vanderbilt University, Nashville, TN, USA.; Department of Mechanica…	Human movement science	2020	10.1016/j.humov.2020.102690	0	1	0	1	0	0	0	0	0	0	0	0	0	0	0	0	1	0	1	0	1	0	1	0	1	0	0	0	0	0	0	0		0	0	0	0	0	0	0	0	0	0
31450395	Enhancing analytical accuracy of intravascular electrochemical oxygen sensors via nitric oxide release using S-nitroso-N-acetyl-penicillamine (SNAP) impregnated catheter tubing.	McCabe, M M; Hala, P; Rojas-Pena, A; Lautner-Csorba, O; Major, T C; Ren, H; Bartlett, R H; Brisbois, E J; Meyerhoff, M E;	Department of Chemistry, University of Michigan, Ann Arbor, MI, USA.; Department of Surgery, University of Michigan Medical Center, Ann Arbor, MI, USA; Department of Cardiology, Na Homolce Hospital, Prague, Czech Republic; Department of Physiology, First Faculty of Medicine, Charles University, Prague, Czech Republic.; Department of Surgery, University of Michigan Medical Center, Ann Arbor, MI, U…	Talanta	2019	10.1016/j.talanta.2019.06.077	0	0	0	1	0	0	0	0	0	0	0	0	0	0	0	1	0	0	0	0	1	0	0	0	1	0	0	0	0	0	0	0		0	0	0	0	1	0	0	0	0	0
31554587	Comparison of activity levels derived from two accelerometers in dogs with osteoarthritis: Implications for clinical trials.	Mejia, S; Duerr, F M; Salman, M;	Department of Clinical Sciences, James L. Voss Veterinary Teaching Hospital, Colorado State University, Fort Collins, CO, 80525, USA.; Department of Clinical Sciences, James L. Voss Veterinary Teaching Hospital, Colorado State University, Fort Collins, CO, 80525, USA. Electronic address: felix.duerr@colostate.edu.; Department of Clinical Sciences, James L. Voss Veterinary Teaching Hospital, Color…	Veterinary journal (London, England : 1997)	2019	10.1016/j.tvjl.2019.105355	1	0	0	1	0	0	0	0	0	0	0	0	0	0	0	0	1	0	0	0	0	0	0	1	0	0	0	0	0	0	0	0		0	0	0	0	0	0	0	0	0	0
31405152	Ratiometric BRET Measurements of ATP with a Genetically-Encoded Luminescent Sensor.	Min, Se-Hong; French, Alexander R; Trull, Keelan J; Tat, Kiet; Varney, S Ashley; Tantama, Mathew;	Department of Chemistry, Purdue University, 560 Oval Drive, West Lafayette, IN 47907, USA.; Hall for Discovery Learning 399, Purdue Institute for Integrative Neuroscience, 207 South Martin Jischke Drive, West Lafayette, IN 47907, USA.; Department of Chemistry, Purdue University, 560 Oval Drive, West Lafayette, IN 47907, USA.; Hall for Discovery Learning 399, Purdue Institute for Integrative Neuro…	Sensors (Basel, Switzerland)	2019	10.3390/s19163502	0	0	0	0	0	0	0	0	0	0	0	0	0	0	0	0	0	0	0	1	1	0	0	0	1	0	0	0	0	0	0	0		0	0	0	0	0	1	1	0	0	0
32070607	Simultaneous detection of salivary Δ(9)-tetrahydrocannabinol and alcohol using a Wearable Electrochemical Ring Sensor.	Mishra, Rupesh K; Sempionatto, Juliane R; Li, Zhanhong; Brown, Christopher; Galdino, Nathalia M; Shah, Rushabh; Liu, Shuyang; Hubble, Lee J; Bagot, Kara; Tapert, Susan; Wang, Joseph;	Department of Nanoengineering, University of California San Diego, La Jolla, CA 92093, USA; Amity Institute of Biotechnology, Amity University Rajasthan, Jaipur, 303002, India.; Department of Nanoengineering, University of California San Diego, La Jolla, CA 92093, USA.; Department of Nanoengineering, University of California San Diego, La Jolla, CA 92093, USA.; Department of Nanoengineering, Univ…	Talanta	2020	10.1016/j.talanta.2020.120757	0	0	0	0	0	0	0	0	0	0	0	0	0	0	0	1	0	0	0	0	1	0	0	0	0	0	1	0	0	0	0	0		0	0	0	0	0	0	0	0	0	0
33208926	Pre-symptomatic detection of COVID-19 from smartwatch data.	Mishra, Tejaswini; Wang, Meng; Metwally, Ahmed A; Bogu, Gireesh K; Brooks, Andrew W; Bahmani, Amir; Alavi, Arash; Celli, Alessandra; Higgs, Emily; Dagan-Rosenfeld, Orit; Fay, Bethany; Kirkpatrick, Susan; Kellogg, Ryan; Gibson, Michelle; Wang, Tao; Hunting, Erika M; Mamic, Petra; Ganz, Ariel B; Rolnik, Benjamin; Li, Xiao; Snyder, Michael P;	Department of Genetics, Stanford University School of Medicine, Stanford, CA, USA.; Department of Genetics, Stanford University School of Medicine, Stanford, CA, USA.; Department of Genetics, Stanford University School of Medicine, Stanford, CA, USA.; Department of Genetics, Stanford University School of Medicine, Stanford, CA, USA.; Department of Genetics, Stanford University School of Medicine,…	Nature biomedical engineering	2020	10.1038/s41551-020-00640-6	0	0	0	0	0	0	0	0	0	0	0	0	0	0	0	0	1	0	0	1	1	1	1	0	1	0	0	0	0	0	0	0		0	0	0	0	0	0	0	0	0	0
31493235	A comparison of simple movement behaviors across three different devices.	Moher, Jeff; Song, Joo-Hyun;	Department of Psychology, Connecticut College, 270 Mohegan Avenue, New London, CT, 06320, USA. jmoher@conncoll.edu.; Cognitive, Linguistic, and Psychological Sciences, Brown University, Providence, RI, USA.; Carney Institute for Brain Sciences, Brown University, Providence, RI, USA.;	Attention, perception & psychophysics	2019	10.3758/s13414-019-01856-8	0	0	0	0	0	0	0	1	0	0	0	0	0	0	0	0	1	0	0	0	1	0	1	0	0	1	0	0	0	0	0	0		0	0	0	0	0	0	0	0	0	0
31315261	Classifying Diverse Physical Activities Using Smart Garments.	Mokhlespour Esfahani, Mohammad Iman; Nussbaum, Maury A;	Department of Mechanical Engineering, The University of Michigan, Ann Arbor, MI 48105, USA.; Department of Industrial and Systems Engineering, Virginia Tech, Blacksburg, VA 24060, USA. nussbaum@vt.edu.;	Sensors (Basel, Switzerland)	2019	10.3390/s19143133	1	1	0	0	0	0	0	0	0	0	0	0	0	0	0	0	1	0	0	0	0	0	0	1	0	0	0	0	0	0	0	0		0	0	0	0	0	0	0	0	0	0
30616216	Detection of apoptotic and live pre-osteoblast cell line using impedance-based biosensors with variable electrode design.	Montaño-Figueroa, A Gabriela; Wheelis, Sutton E; Hedden, Brian M; Alshareef, Niman H; Dammanna, Dheera; Shaik, Hana; Rodrigues, Danieli C; Quevedo-Lopez, Manuel;	Departamento de Investigación en Polímeros y Materiales, Universidad de Sonora, Rosales y Luis Encinas, Hermosillo, Sonora 83000, Mexico; Department of Materials Science and Engineering, The University of Texas at Dallas, Richardson, TX 75080, USA.; Department of Bioengineering, The University of Texas at Dallas, Richardson, TX 75080, USA.; Department of Bioengineering, The University of Texas at…	Biosensors & bioelectronics	2019	10.1016/j.bios.2018.11.057	1	0	0	0	0	0	0	0	0	0	0	0	0	0	0	0	0	1	0	0	0	1	0	0	0	0	0	0	0	0	0	0		0	0	0	0	0	0	0	0	0	0
32917244	Classification of Parkinsons disease and essential tremor based on balance and gait characteristics from wearable motion sensors via machine learning techniques: a data-driven approach.	Moon, Sanghee; Song, Hyun-Je; Sharma, Vibhash D; Lyons, Kelly E; Pahwa, Rajesh; Akinwuntan, Abiodun E; Devos, Hannes;	Department of Physical Therapy, Ithaca College, Ithaca, NY, USA. smoon2@ithaca.edu.; Department of Physical Therapy and Rehabilitation Science, University of Kansas Medical Center, Kansas City, KS, USA. smoon2@ithaca.edu.; Department of Information Technology, Jeonbuk National University, Jeonju, South Korea.; Department of Neurology, University of Kansas Medical Center, Kansas City, KS, USA.; De…	Journal of neuroengineering and rehabilitation	2020	10.1186/s12984-020-00756-5	0	1	0	0	0	0	0	0	0	0	0	0	0	1	0	0	1	0	0	0	0	0	1	0	0	0	0	0	0	0	0	0		0	0	0	0	0	0	0	0	0	0
30659353	Comparison between cuff-based and radial tonometry exercise-induced central blood pressure.	Morales-Acuna, Francisco; Ratcliffe, Brycen; Harrison, Caleb; Crowe, Sierra; Bockover, Evan; Pawlak, Robert; Gurovich, Alvaro N;	Department of Rehabilitation Sciences, College of Health Sciences, The University of Texas at El Paso, 1851 Wiggins Way, El Paso, TX, 79968, USA. fmoralesac@miners.utep.edu.; Department of Applied Medicine and Rehabilitation, College of Health and Human Services, Indiana State University, Terre Haute, IN, USA.; Department of Applied Medicine and Rehabilitation, College of Health and Human Service…	European journal of applied physiology	2019	10.1007/s00421-019-04079-9	0	1	0	0	0	0	0	0	0	0	0	0	0	0	0	0	0	0	1	0	0	0	0	1	0	0	0	0	0	0	0	0		0	0	0	0	0	0	0	0	0	0
30777341	Evaluation of an accelerometer to assess knee mechanics during a drop landing.	Morgan, Alexander M; OConnor, Kristian M;	Department of Kinesiology, University of Wisconsin-Milwaukee, Milwaukee, WI, USA. Electronic address: morgan28@uwm.edu.; Department of Kinesiology, University of Wisconsin-Milwaukee, Milwaukee, WI, USA.;	Journal of biomechanics	2019	10.1016/j.jbiomech.2019.01.055	0	1	0	0	0	0	0	0	0	0	0	0	0	0	0	0	1	0	0	0	0	0	0	1	0	0	0	0	0	0	0	0		0	0	0	0	0	0	0	0	0	0
31181459	Cochlear pharmacokinetics - Micro-computed tomography and learning-prediction modeling for transport parameter determination.	Moudgalya, Sanketh S; Wilson, Kevin; Zhu, Xiaoxia; Budzevich, Mikalai M; Walton, Joseph P; Cahill, Nathan D; Frisina, Robert D; Borkholder, David A;	Chester F. Carlson Center for Imaging Science, Rochester Institute of Technology, Rochester, NY, USA.; Department of Electrical and Microelectronic Engineering, Rochester Institute of Technology, Rochester, NY, USA.; Department of Medical Engineering, University of Southern Florida, Tampa, FL, USA; Global Center for Hearing and Speech Research, University of Southern Florida, Tampa, FL, USA.; H. …	Hearing research	2019	10.1016/j.heares.2019.05.009	1	1	0	0	0	0	0	0	0	0	0	0	0	0	0	0	0	0	0	1	1	0	0	0	1	0	0	0	0	0	0	0		0	0	0	0	0	0	0	0	0	0
33607552	ECG Language processing (ELP): A new technique to analyze ECG signals.	Mousavi, Sajad; Afghah, Fatemeh; Khadem, Fatemeh; Acharya, U Rajendra;	School of Informatics, Computing, and Cyber Systems, Northern Arizona University, Flagstaff, AZ 86011, USA. Electronic address: SajadMousavi@nau.edu.; School of Informatics, Computing, and Cyber Systems, Northern Arizona University, Flagstaff, AZ 86011, USA. Electronic address: Fatemeh.Afghah@nau.edu.; School of Informatics, Computing, and Cyber Systems, Northern Arizona University, Flagstaff, AZ…	Computer methods and programs in biomedicine	2021	10.1016/j.cmpb.2021.105959	0	0	0	0	0	0	0	0	0	0	0	0	0	1	0	0	0	1	0	0	1	0	0	0	1	0	0	0	0	0	0	0		0	0	0	0	0	0	0	0	0	0
30813585	Differentiation of Patients with Balance Insufficiency (Vestibular Hypofunction) versus Normal Subjects Using a Low-Cost Small Wireless Wearable Gait Sensor.	Nguyen, Tam Q; Young, Jonathan H; Rodriguez, Amanda; Zupancic, Steven; Lie, Donald Y C;	Department of Otolaryngology, Texas Tech University Health Sciences Center, Lubbock, TX 79430, USA. tam.nguyen@ttuhsc.edu.; Department of Electrical & Computer Engineering, Texas Tech University, Lubbock, TX 79409, USA. tam.nguyen@ttuhsc.edu.; School of Medicine, Texas Tech University Health Sciences Center, Lubbock, TX 79430, USA. jonathan.h.young@ttuhsc.edu.; Department of Special Education and…	Biosensors	2019	10.3390/bios9010029	0	0	0	1	0	0	0	0	0	0	0	0	0	0	0	0	1	0	0	0	0	0	1	0	0	0	0	0	0	0	0	0		0	0	0	0	0	0	0	0	0	0
30849725	Facile fabrication of flexible glutamate biosensor using direct writing of platinum nanoparticle-based nanocomposite ink.	Nguyen, Tran N H; Nolan, James K; Park, Hyunsu; Lam, Stephanie; Fattah, Mara; Page, Jessica C; Joe, Hang-Eun; Jun, Martin B G; Lee, Hyungwoo; Kim, Sang Joon; Shi, Riyi; Lee, Hyowon;	Weldon School of Biomedical Engineering, Birck Nanotechnology Center, Center for Implantable Device, Purdue University, West Lafayette, IN, USA.; Weldon School of Biomedical Engineering, Birck Nanotechnology Center, Center for Implantable Device, Purdue University, West Lafayette, IN, USA.; Weldon School of Biomedical Engineering, Birck Nanotechnology Center, Center for Implantable Device, Purdue…	Biosensors & bioelectronics	2019	10.1016/j.bios.2019.01.051	1	0	0	0	0	0	0	0	0	0	0	0	0	1	0	1	0	0	0	0	1	0	0	0	0	1	0	0	0	0	0	0		0	0	0	0	0	0	0	0	0	0
30790059	A microfluidic device for noninvasive cell electrical stimulation and extracellular field potential analysis.	Ni, Liwei; Kc, Pawan; Mulvany, Emily; Zhang, Ge; Zhe, Jiang;	Department of Mechanical Engineering, University of Akron, Akron, OH, 44325, USA.; Department of Biomedical Engineering, University of Akron, Akron, OH, 44325, USA.; Department of Biomedical Engineering, University of Akron, Akron, OH, 44325, USA.; Department of Biomedical Engineering, University of Akron, Akron, OH, 44325, USA. ge10@uakron.edu.; Department of Mechanical Engineering, University o…	Biomedical microdevices	2019	10.1007/s10544-019-0364-2	0	0	0	0	0	0	0	0	0	0	0	0	0	1	0	1	0	1	0	0	1	0	0	0	0	1	0	0	0	0	0	0		0	0	0	0	0	0	0	0	0	0
30500619	Differential responses to spectrally degraded speech within human auditory cortex: An intracranial electrophysiology study.	Nourski, Kirill V; Steinschneider, Mitchell; Rhone, Ariane E; Kovach, Christopher K; Kawasaki, Hiroto; Howard, Matthew A 3rd;	Department of Neurosurgery, The University of Iowa, Iowa City, IA, USA; Iowa Neuroscience Institute, The University of Iowa, Iowa City, IA, USA. Electronic address: kirill-nourski@uiowa.edu.; Departments of Neurology and Neuroscience, Albert Einstein College of Medicine, Bronx, NY, USA.; Department of Neurosurgery, The University of Iowa, Iowa City, IA, USA.; Department of Neurosurgery, The Unive…	Hearing research	2019	10.1016/j.heares.2018.11.009	0	0	1	0	0	0	0	0	0	0	0	0	0	0	0	0	0	1	0	0	1	0	1	0	1	0	0	0	0	0	0	0		0	0	0	0	0	0	0	0	0	0
32081413	Cortical responses to auditory novelty across task conditions: An intracranial electrophysiology study.	Nourski, Kirill V; Steinschneider, Mitchell; Rhone, Ariane E; Krause, Bryan M; Kawasaki, Hiroto; Banks, Matthew I;	Department of Neurosurgery, The University of Iowa, Iowa City, IA, 52242, USA; Iowa Neuroscience Institute, The University of Iowa, Iowa City, IA, 52242, USA. Electronic address: kirill-nourski@uiowa.edu.; Departments of Neurology and Neuroscience, Albert Einstein College of Medicine, Bronx, NY, 10461, USA.; Department of Neurosurgery, The University of Iowa, Iowa City, IA, 52242, USA.; Departmen…	Hearing research	2021	10.1016/j.heares.2020.107911	0	0	0	1	0	0	0	0	0	0	0	0	0	0	0	0	0	1	0	0	1	0	0	0	1	0	0	0	0	0	0	0		0	0	0	0	0	0	0	0	0	0
31862662	Comparison of predicted kinetic variables between Parkinsons disease patients and healthy age-matched control using a depth sensor-driven full-body musculoskeletal model.	Oh, Jeonghoon; Eltoukhy, Moataz; Kuenze, Christopher; Andersen, Michael S; Signorile, Joseph F;	Department of Kinesiology and Sport Sciences, School of Education & Human Development, University of Miami, Coral Gables, FL, 33143, USA.; Department of Kinesiology and Sport Sciences, School of Education & Human Development, University of Miami, Coral Gables, FL, 33143, USA. Electronic address: meltoukhy@miami.edu.; Department of Kinesiology, School of Education, Michigan State University, East …	Gait & posture	2020	10.1016/j.gaitpost.2019.11.011	0	0	0	1	0	0	0	0	0	0	0	0	0	0	0	0	1	0	0	0	0	0	1	0	0	0	0	0	0	0	0	0		0	0	0	0	0	0	0	0	0	0
33383533	Estimation of ground reaction forces during stair climbing in patients with ACL reconstruction using a depth sensor-driven musculoskeletal model.	Oh, Jeonghoon; Kuenze, Christopher; Signorile, Joseph F; Andersen, Michael S; Letter, Michael; Best, Thomas M; Ripic, Zachary; Emerson, Christopher; Eltoukhy, Moataz;	Department of Kinesiology and Sport Sciences, School of Education & Human Development, University of Miami, Coral Gables, FL, 33143, USA.; Department of Kinesiology, School of Education, Michigan State University, East Lansing, MI, 48824, USA.; Department of Kinesiology and Sport Sciences, School of Education & Human Development, University of Miami, Coral Gables, FL, 33143, USA; Center on Aging,…	Gait & posture	2021	10.1016/j.gaitpost.2020.12.025	0	1	0	0	0	0	0	0	0	0	0	0	0	1	0	0	1	0	0	0	0	0	0	1	0	0	0	0	0	0	0	0		0	0	0	0	0	0	0	0	0	0
32339147	Conformal, waterproof electronic decals for wireless monitoring of sweat and vaginal pH at the point-of-care.	Pal, Aniket; Nadiger, Vinayak G; Goswami, Debkalpa; Martinez, Ramses V;	School of Industrial Engineering, Purdue University, 315 N. Grant Street, West Lafayette, IN, 47907, USA.; School of Industrial Engineering, Purdue University, 315 N. Grant Street, West Lafayette, IN, 47907, USA.; School of Industrial Engineering, Purdue University, 315 N. Grant Street, West Lafayette, IN, 47907, USA.; School of Industrial Engineering, Purdue University, 315 N. Grant Street, West…	Biosensors & bioelectronics	2020	10.1016/j.bios.2020.112206	0	0	0	1	0	0	0	0	0	0	0	0	0	0	0	1	0	1	0	0	1	0	1	0	0	0	0	0	0	0	0	0		0	0	0	0	0	0	0	0	0	0
33168001	Accurate and objective determination of myalgic encephalomyelitis/chronic fatigue syndrome disease severity with a wearable sensor.	Palombo, Turner; Campos, Andrea; Vernon, Suzanne D; Roundy, Shad;	Department of Mechanical Engineering, University of Utah, Salt Lake City, UT, USA.; Bateman Horne Center, 24 S 1100 E Suite 205, Salt Lake City, UT, 84102, USA.; Bateman Horne Center, 24 S 1100 E Suite 205, Salt Lake City, UT, 84102, USA.; Department of Mechanical Engineering, University of Utah, Salt Lake City, UT, USA. shad.roundy@utah.edu.;	Journal of translational medicine	2020	10.1186/s12967-020-02583-7	0	0	0	0	0	0	0	0	0	0	0	0	0	1	0	0	1	0	0	0	1	0	1	0	0	0	0	0	1	0	0	0		0	0	0	0	0	0	0	0	0	0
31923452	Automatic detection and quantification of hand movements toward development of an objective assessment of tremor and bradykinesia in Parkinsons disease.	Pang, Yan; Christenson, Jake; Jiang, Feng; Lei, Tim; Rhoades, Remy; Kern, Drew; Thompson, John A; Liu, Chao;	Department of Electrical Engineering, University of Colorado Denver, Denver, Colorado, USA.; Department of Electrical Engineering, University of Colorado Denver, Denver, Colorado, USA.; Department of Mathematical and Computer Sciences, Metropolitan State University of Denver, Denver, Colorado, USA.; Department of Electrical Engineering, University of Colorado Denver, Denver, Colorado, USA.; Depar…	Journal of neuroscience methods	2020	10.1016/j.jneumeth.2019.108576	0	0	0	1	0	0	0	0	0	0	0	0	0	1	0	0	1	0	0	0	0	1	0	0	0	0	0	0	0	0	0	0		0	0	0	0	0	0	0	0	0	0
32139875	Associations of accelerometer-measured physical activity and physical activity-related cancer incidence in older women: results from the WHI OPACH Study.	Parada, Humberto Jr; McDonald, Emily; Bellettiere, John; Evenson, Kelly R; LaMonte, Michael J; LaCroix, Andrea Z;	Division of Epidemiology and Biostatistics, School of Public Health, San Diego State University, San Diego, CA, USA. hparada@sdsu.edu.; Moores Cancer Center, University of California, San Diego, La Jolla, CA, USA. hparada@sdsu.edu.; Department of Family Medicine and Public Health, University of California, San Diego, San Diego, CA, USA.; Department of Family Medicine and Public Health, University…	British journal of cancer	2020	10.1038/s41416-020-0753-6	0	0	0	0	0	0	0	0	0	0	0	0	0	0	0	0	1	0	0	0	1	0	0	0	1	0	0	0	0	0	0	0		0	0	0	0	1	0	0	0	0	0
33188506	Noninvasive Measures of Distorted Tonotopic Speech Coding Following Noise-Induced Hearing Loss.	Parida, Satyabrata; Heinz, Michael G;	Weldon School of Biomedical Engineering, Purdue University, 206 South Martin Jischke Drive, West Lafayette, IN, 47907, USA.; Weldon School of Biomedical Engineering, Purdue University, 206 South Martin Jischke Drive, West Lafayette, IN, 47907, USA. mheinz@purdue.edu.; Department of Speech, Language, and Hearing Sciences, Purdue University, 715 Clinic Drive, West Lafayette, IN, 47907, USA. mheinz@…	Journal of the Association for Research in Otolaryngology : JARO	2021	10.1007/s10162-020-00755-2	0	0	0	1	0	0	0	0	0	0	0	0	0	0	0	0	0	1	0	0	1	0	0	0	1	0	0	0	0	0	0	0		0	0	0	0	0	0	0	0	0	0
32019219	Energy per Operation Optimization for Energy-Harvesting Wearable IoT Devices.	Park, Jaehyun; Bhat, Ganapati; Nk, Anish; Geyik, Cemil S; Ogras, Umit Y; Lee, Hyung Gyu;	School of Electrical Engineering, University of Ulsan, Ulsan 44610, Republic of Korea.; School of Electrical, Computer and Energy Engineering, Arizona State University, Tempe, AZ 85281, USA; {gmbhat, anishnk, umit}@asu.edu.; School of Electrical, Computer and Energy Engineering, Arizona State University, Tempe, AZ 85281, USA; {gmbhat, anishnk, umit}@asu.edu.; Technology Development, Intel Corpora…	Sensors (Basel, Switzerland)	2020	10.3390/s20030764	0	1	0	0	0	0	0	0	0	0	0	0	0	0	0	0	1	0	0	0	1	0	0	0	0	1	0	0	0	0	0	0		0	0	0	0	0	0	0	0	0	0
31016437	Electrophysiological and pupillometric measures of inner retina function in nonproliferative diabetic retinopathy.	Park, Jason C; Chau, Felix Y; Lim, Jennifer I; McAnany, J Jason;	Department of Ophthalmology and Visual Sciences, University of Illinois at Chicago, 1855 W. Taylor St., MC/648, Chicago, IL, 60612, USA.; Department of Ophthalmology and Visual Sciences, University of Illinois at Chicago, 1855 W. Taylor St., MC/648, Chicago, IL, 60612, USA.; Department of Ophthalmology and Visual Sciences, University of Illinois at Chicago, 1855 W. Taylor St., MC/648, Chicago, IL…	Documenta ophthalmologica. Advances in ophthalmology	2019	10.1007/s10633-019-09699-2	0	0	1	1	0	0	0	0	0	0	0	0	0	0	0	0	0	1	0	0	1	0	1	0	1	0	0	0	0	0	0	0		1	0	0	0	0	0	0	0	0	0
31629232	A novel two-body sensor system to study spontaneous movements in infants during caregiver physical contact.	Patel, Priya; Shi, Yan; Hajiaghajani, Faezeh; Biswas, Subir; Lee, Mei-Hua;	Department of Kinesiology, Michigan State University, East Lansing, MI, USA.; Department of Electrical and Computer Engineering, Michigan State University, East Lansing, MI, USA.; Department of Electrical and Computer Engineering, Michigan State University, East Lansing, MI, USA.; Department of Electrical and Computer Engineering, Michigan State University, East Lansing, MI, USA.; Department of K…	Infant behavior & development	2019	10.1016/j.infbeh.2019.101383	0	1	0	0	0	0	0	1	0	0	0	0	0	1	0	0	1	0	0	0	1	0	0	0	0	1	0	0	0	0	0	0		0	0	0	0	0	0	0	0	0	0
32705424	Validity of Using Automated Two-Dimensional Video Analysis to Measure Continuous Sagittal Plane Running Kinematics.	Peebles, Alexander T; Carroll, Maddy M; Socha, John J; Schmitt, Daniel; Queen, Robin M;	Department of Biomedical Engineering and Mechanics, Virginia Tech, 495 Old Turner St, 300 Norris Hall, Blacksburg, VA, 24061, USA. apeebles@vt.edu.; Department of Biomedical Engineering and Mechanics, Virginia Tech, 495 Old Turner St, 300 Norris Hall, Blacksburg, VA, 24061, USA.; Department of Biomedical Engineering and Mechanics, Virginia Tech, 495 Old Turner St, 300 Norris Hall, Blacksburg, VA,…	Annals of biomedical engineering	2021	10.1007/s10439-020-02569-y	0	1	0	0	0	0	0	0	0	0	0	0	0	0	0	0	1	0	0	0	0	0	0	1	0	1	0	0	0	0	0	0		0	0	0	0	0	0	0	0	0	0
33273503	Identifications and classifications of human locomotion using Rayleigh-enhanced distributed fiber acoustic sensors with deep neural networks.	Peng, Zhaoqiang; Wen, Hongqiao; Jian, Jianan; Gribok, Andrei; Wang, Mohan; Huang, Sheng; Liu, Hu; Mao, Zhi-Hong; Chen, Kevin P;	Department of Electrical and Computer Engineering, University of Pittsburgh, Pittsburgh, 15260, USA.; National Energy Technology Laboratory, Pittsburgh, 15236, USA.; National Engineering Laboratory for Fiber Optic Sensing Technology, Wuhan University of Technology, Wuhan, 430070, China.; Department of Electrical and Computer Engineering, University of Pittsburgh, Pittsburgh, 15260, USA.; Idaho Na…	Scientific reports	2020	10.1038/s41598-020-77147-2	0	1	0	0	0	0	0	0	0	0	0	0	0	1	0	0	1	0	0	0	1	0	0	0	0	0	0	0	0	1	0	0		0	0	0	0	0	0	0	0	0	0
31319140	Electrophysiological characterization of drug response in hSC-derived cardiomyocytes using voltage-sensitive optical platforms.	Pfeiffer-Kaushik, Emily R; Smith, Godfrey L; Cai, Beibei; Dempsey, Graham T; Hortigon-Vinagre, Maria P; Zamora, Victor; Feng, Shuyun; Ingermanson, Randall; Zhu, Renjun; Hariharan, Venkatesh; Nguyen, Cuong; Pierson, Jennifer; Gintant, Gary A; Tung, Leslie;	Vala Sciences Inc., 6370 Nancy Ridge Drive, Suite 106, San Diego, CA 92121, USA.; Clyde Biosciences Ltd, BioCity Scotland, BoNess Road, Newhouse, Lanarkshire, Scotland ML1 5UH, United Kingdom; Institute of Cardiovascular and Medical Sciences, College of Medical, Veterinary and Life Science, University of Glasgow, 126 University Place, Glasgow G12 8TA, United Kingdom.; Vala Sciences Inc., 6370 Nan…	Journal of pharmacological and toxicological methods	2019	10.1016/j.vascn.2019.106612	0	0	0	0	0	0	0	0	0	0	0	0	0	0	0	0	0	1	0	1	1	1	0	0	1	0	0	0	0	0	0	0		0	0	0	0	1	0	0	0	0	0
31970354	Microphysiological heart-liver body-on-a-chip system with a skin mimic for evaluating topical drug delivery.	Pires de Mello, Camilly P; Carmona-Moran, Carlos; McAleer, Christopher W; Perez, Julian; Coln, Elizabeth A; Long, Christopher J; Oleaga, Carlota; Riu, Anne; Note, Reine; Teissier, Silvia; Langer, Jessica; Hickman, James J;	NanoScience Technology Center, University of Central Florida, Orlando, FL 32826, USA. jhickman@ucf.edu.; NanoScience Technology Center, University of Central Florida, Orlando, FL 32826, USA. jhickman@ucf.edu.; Hesperos, Inc., Orlando, FL 32826, USA.; NanoScience Technology Center, University of Central Florida, Orlando, FL 32826, USA. jhickman@ucf.edu.; NanoScience Technology Center, University o…	Lab on a chip	2020	10.1039/c9lc00861f	0	1	0	0	0	0	0	0	0	0	0	0	0	1	0	1	0	1	0	0	1	1	0	0	1	0	0	0	0	0	0	0		0	0	0	0	0	0	0	0	0	0
32507153	Efficacy of dance-based paradigms, wearable sensors, and auditory feedback for gait retraining in children: A feasibility study.	Pitale, Jaswandi Tushar; Bolte, John H 4th;	The Ohio State University, Columbus, OH, USA. Electronic address: jaswandi@bertec.com.; Director of the Injury Biomechanics Research Center at The Ohio State University, Columbus, OH, 43210, USA. Electronic address: john.bolte@osumc.edu.;	Journal of bodywork and movement therapies	2020	10.1016/j.jbmt.2019.06.008	1	1	0	0	0	0	0	0	0	0	0	0	0	0	0	0	1	0	0	0	0	0	0	1	0	0	0	0	0	0	0	0		0	0	0	0	0	0	0	0	0	0
32836079	Using IMU-based kinematic markers to monitor dual-task gait balance control recovery in acutely concussed individuals.	Pitt, Will; Chen, Szu-Hua; Chou, Li-Shan;	Department of Human Physiology, University of Oregon, Eugene, OR 97403, USA; Baylor University - Keller Army Community Hospital, Division 1 Sports Physical Therapy Fellowship, West Point, New York 10963, USA.; Department of Human Physiology, University of Oregon, Eugene, OR 97403, USA.; Department of Human Physiology, University of Oregon, Eugene, OR 97403, USA; Department of Kinesiology, Iowa St…	Clinical biomechanics (Bristol, Avon)	2020	10.1016/j.clinbiomech.2020.105145	0	0	0	1	0	0	0	0	0	0	0	0	0	1	0	0	1	0	0	0	0	0	1	0	0	0	0	0	0	0	0	0		0	0	0	0	0	0	0	0	0	0
31125835	Reliability and practical clinical application of an accelerometer-based dual-task gait balance control assessment.	Pitt, Will; Chou, Li-Shan;	Motion Analysis Laboratory, Department of Human Physiology, University of Oregon, Eugene, OR, USA.; Motion Analysis Laboratory, Department of Human Physiology, University of Oregon, Eugene, OR, USA. Electronic address: chou@uoregon.edu.;	Gait & posture	2019	10.1016/j.gaitpost.2019.05.014	0	0	0	1	0	0	0	0	0	0	0	0	0	0	0	0	1	0	0	0	1	0	0	0	0	0	1	0	0	0	0	0		0	0	0	0	0	0	0	0	0	0
31146358	Design and Implementation of an Ultra-Low Resource Electrodermal Activity Sensor for Wearable Applications (‡).	Pope, Gunnar C; Halter, Ryan J;	Thayer School of Engineering at Dartmouth, Dartmouth College, Hanover, NH 03755, USA. gunnar.c.pope.th@dartmouth.edu.; Thayer School of Engineering at Dartmouth, Dartmouth College, Hanover, NH 03755, USA. ryan.j.halter@dartmouth.edu.;	Sensors (Basel, Switzerland)	2019	10.3390/s19112450	0	1	0	0	0	0	0	0	0	0	0	0	0	1	0	0	0	1	0	0	1	0	0	0	0	1	0	0	0	0	0	0		0	0	0	0	0	0	0	0	0	0
31027251	Machine Learning models for the Identification of Cognitive Tasks using Autonomic Reactions from Heart Rate Variability and Electrodermal Activity.	Posada-Quintero, Hugo F; Bolkhovsky, Jeffrey B;	Department of Biomedical Engineering, University of Connecticut, Storrs CT 06269, USA. hugo.posada-quintero@uconn.edu.; Naval Submarine Medical Research Laboratory, Groton CT 06340, USA. jeffrey.b.bolkhovsky.civ@mail.mil.;	Behavioral sciences (Basel, Switzerland)	2019	10.3390/bs9040045	0	1	0	0	0	0	0	0	0	0	0	0	0	1	0	0	0	1	0	0	1	0	0	0	0	0	1	0	0	0	0	0		0	0	0	0	0	0	0	0	0	0
32375700	Sensor-based characterization of daily walking: a new paradigm in pre-frailty/frailty assessment.	Pradeep Kumar, Danya; Toosizadeh, Nima; Mohler, Jane; Ehsani, Hossein; Mannier, Cassidy; Laksari, Kaveh;	Department of Biomedical Engineering, University of Arizona, Tucson, AZ, USA.; Department of Biomedical Engineering, University of Arizona, Tucson, AZ, USA. ntoosizadeh@aging.arizona.edu.; Arizona Center on Aging, Department of Medicine, University of Arizona, Tucson, AZ, USA. ntoosizadeh@aging.arizona.edu.; Department of Biomedical Engineering, University of Arizona, Tucson, AZ, USA.; Arizona Ce…	BMC geriatrics	2020	10.1186/s12877-020-01572-1	0	0	1	1	0	0	0	0	0	0	0	0	0	1	0	0	1	0	0	0	1	0	0	0	1	0	0	0	0	0	0	0		0	0	0	1	0	0	0	0	0	0
32930988	Between-day repeatability of sensor-based in-home gait assessment among older adults: assessing the effect of frailty.	Pradeep Kumar, Danya; Wendel, Christopher; Mohler, Jane; Laksari, Kaveh; Toosizadeh, Nima;	Department of Biomedical Engineering, University of Arizona, Tucson, AZ, 85719, USA.; Department of Medicine, Arizona Center on Aging, University of Arizona, Tucson, AZ, USA.; Department of Biomedical Engineering, University of Arizona, Tucson, AZ, 85719, USA.; Department of Medicine, Arizona Center on Aging, University of Arizona, Tucson, AZ, USA.; Department of Biomedical Engineering, Universit…	Aging clinical and experimental research	2020	10.1007/s40520-020-01686-x	0	0	0	0	0	0	0	0	0	0	0	0	1	1	0	0	1	0	0	0	1	0	0	0	1	0	0	0	0	0	0	0		0	0	0	1	0	0	0	0	0	0
30937502	Ambulatory Arrhythmia Detection with ZIO® XT Patch in Pediatric Patients: A Comparison of Devices.	Pradhan, Sarah; Robinson, Jeffrey A; Shivapour, Jill K; Snyder, Christopher S;	The Congenital Heart Collaborative, Rainbow Babies and Childrens Hospital, Case Western Reserve University School of Medicine, Cleveland, OH, 44106, USA.; The Congenital Heart Collaborative, Rainbow Babies and Childrens Hospital, Case Western Reserve University School of Medicine, Cleveland, OH, 44106, USA.; Pediatric Cardiology, Rainbow Babies and Childrens Hospital, 11100 Euclid Avenue, Clevela…	Pediatric cardiology	2019	10.1007/s00246-019-02089-0	0	1	0	1	0	0	0	0	0	0	0	0	0	0	0	0	0	1	0	0	0	0	0	1	0	0	0	0	0	0	0	0		0	0	0	0	0	0	0	0	0	0
32375676	Pacemaker detected active minutes are superior to pedometer-based step counts in measuring the response to physical activity counseling in sedentary older adults.	Puppala, Venkata K; Hofeld, Benjamin C; Anger, Amberly; Tyagi, Sudhi; Strath, Scott J; Fox, Judith; Berger, Marcie G; Ahn, Kwang Woo; Widlansky, Michael E;	Division of Cardiovascular Medicine, Department of Medicine, Medical College of Wisconsin, Milwaukee, WI, USA.; Department of Medicine, Medical College of Wisconsin, Milwaukee, WI, USA.; Division of Cardiovascular Medicine, Department of Medicine, Medical College of Wisconsin, Milwaukee, WI, USA.; Division of Cardiovascular Medicine, Department of Medicine, Medical College of Wisconsin, Milwaukee…	BMC geriatrics	2020	10.1186/s12877-020-01559-y	0	0	0	1	0	0	0	0	0	0	0	0	0	0	0	0	1	0	0	0	1	1	0	0	0	0	0	0	0	0	0	0		0	0	0	0	0	0	0	0	0	0
33122860	Wearable sensor data and self-reported symptoms for COVID-19 detection.	Quer, Giorgio; Radin, Jennifer M; Gadaleta, Matteo; Baca-Motes, Katie; Ariniello, Lauren; Ramos, Edward; Kheterpal, Vik; Topol, Eric J; Steinhubl, Steven R;	Scripps Research Translational Institute, La Jolla, CA, USA. gquer@scripps.edu.; Scripps Research Translational Institute, La Jolla, CA, USA.; Scripps Research Translational Institute, La Jolla, CA, USA.; Scripps Research Translational Institute, La Jolla, CA, USA.; Scripps Research Translational Institute, La Jolla, CA, USA.; Scripps Research Translational Institute, La Jolla, CA, USA.; CareEvol…	Nature medicine	2021	10.1038/s41591-020-1123-x	0	1	0	1	0	0	0	1	0	0	0	0	0	1	0	0	1	0	0	1	1	0	0	0	1	0	0	0	0	0	0	0		0	0	0	0	0	0	0	0	0	0
31408931	Hydrogel Microdomain Encapsulation of Stable Functionalized Silver Nanoparticles for SERS pH and Urea Sensing.	Quinn, Alexander; You, Yil-Hwan; McShane, Michael J;	Department of Chemical Engineering, Texas A&M University, College Station, TX 77843, USA.; Department of Materials Science and Engineering, Texas A&M University, College Station, TX 77843, USA.; Department of Materials Science and Engineering, Texas A&M University, College Station, TX 77843, USA. mcshane@tamu.edu.; Department of Biomedical Engineering, Texas A&M University, College Station, TX 77…	Sensors (Basel, Switzerland)	2019	10.3390/s19163521	0	0	0	1	0	0	0	1	0	0	0	0	0	0	0	1	0	0	0	0	1	0	0	0	0	1	0	0	0	0	0	0		0	0	0	0	0	0	0	0	0	0
31937850	Dynamic classification of personal microenvironments using a suite of wearable, low-cost sensors.	Quinn, Casey; Anderson, G Brooke; Magzamen, Sheryl; Henry, Charles S; Volckens, John;	Department of Environmental and Radiological Health Sciences, Colorado State University, Fort Collins, CO, 80523, USA.; Department of Environmental and Radiological Health Sciences, Colorado State University, Fort Collins, CO, 80523, USA.; Department of Environmental and Radiological Health Sciences, Colorado State University, Fort Collins, CO, 80523, USA.; Department of Chemistry, Colorado State…	Journal of exposure science & environmental epidemiology	2020	10.1038/s41370-019-0198-2	1	1	0	1	0	0	0	0	0	0	0	0	0	1	0	0	1	0	0	0	1	0	0	0	1	0	0	0	0	0	0	0		0	0	0	0	0	0	0	0	0	0
30728487	Nicotine levels in silicone wristband samplers worn by children exposed to secondhand smoke and electronic cigarette vapor are highly correlated with childs urinary cotinine.	Quintana, Penelope J E; Hoh, Eunha; Dodder, Nathan G; Matt, Georg E; Zakarian, Joy M; Anderson, Kim A; Akins, Brittany; Chu, Linda; Hovell, Melbourne F;	School of Public Health, San Diego State University, 5500 Campanile Dr., San Diego, CA, 92182-4162, USA. jquintan@sdsu.edu.; School of Public Health, San Diego State University, 5500 Campanile Dr., San Diego, CA, 92182-4162, USA.; San Diego State University Research Foundation, 5250 Campanile Way, San Diego, CA, 92182, USA.; Department of Psychology, San Diego State University, 5500 Campanile Way…	Journal of exposure science & environmental epidemiology	2019	10.1038/s41370-019-0116-7	0	0	0	1	0	0	0	1	0	0	0	0	0	1	0	1	0	0	0	0	0	0	1	0	0	0	0	0	0	0	0	0		0	0	0	0	0	0	0	0	0	0
33334565	Harnessing wearable device data to improve state-level real-time surveillance of influenza-like illness in the USA: a population-based study.	Radin, Jennifer M; Wineinger, Nathan E; Topol, Eric J; Steinhubl, Steven R;	Translational Institute, Scripps Research, La Jolla, CA, USA. Electronic address: jmradin@scripps.edu.; Translational Institute, Scripps Research, La Jolla, CA, USA.; Translational Institute, Scripps Research, La Jolla, CA, USA.; Translational Institute, Scripps Research, La Jolla, CA, USA.;	The Lancet. Digital health	2020	10.1016/S2589-7500(19)30222-5	0	1	0	0	0	0	0	0	0	0	0	0	0	1	0	0	1	0	0	1	1	0	0	0	1	0	0	0	0	0	0	0		0	0	0	0	0	0	0	0	0	0
30760779	Age-dependent differences in learning to control a robot arm using a body-machine interface.	Ranganathan, Rajiv; Lee, Mei-Hua; Padmanabhan, Malavika R; Aspelund, Sanders; Kagerer, Florian A; Mukherjee, Ranjan;	Department of Kinesiology, Michigan State University, East Lansing, USA. rrangana@msu.edu.; Department of Mechanical Engineering, Michigan State University, East Lansing, USA. rrangana@msu.edu.; Neuroscience Program, Michigan State University, East Lansing, USA. rrangana@msu.edu.; Department of Kinesiology, Michigan State University, East Lansing, USA.; Department of Kinesiology, Michigan State U…	Scientific reports	2019	10.1038/s41598-018-38092-3	1	0	0	1	0	0	0	0	0	0	0	0	0	1	0	0	1	0	0	0	1	0	0	0	0	1	0	0	0	0	0	0		0	0	0	0	0	0	0	0	0	0
30732582	Concurrent validity of the Fitbit for assessing sedentary behavior and moderate-to-vigorous physical activity.	Redenius, Nicklaus; Kim, Youngwon; Byun, Wonwoo;	Department of Health, Nutrition, and Exercise Sciences, North Dakota State University, Fargo, ND, 58108, USA.; Division of Kinesiology, School of Public Health, The University of Hong Kong Li Ka Shing Faculty of Medicine, Room 301D 3/F, Jockey Club Building for Interdisciplinary Research, 5 Sassoon Road, Pokfulam, Hong Kong.; MRC Epidemiology Unit, University of Cambridge School of Medicine, Camb…	BMC medical research methodology	2019	10.1186/s12874-019-0668-1	1	1	0	0	0	0	0	0	0	0	0	0	0	1	0	0	1	0	0	0	0	0	0	1	0	0	0	0	0	0	0	0		0	0	0	0	0	0	0	0	0	0
32600348	Indirect measurement of anterior-posterior ground reaction forces using a minimal set of wearable inertial sensors: from healthy to hemiparetic walking.	Revi, Dheepak Arumukhom; Alvarez, Andre M; Walsh, Conor J; De Rossi, Stefano M M; Awad, Louis N;	College of Health and Rehabilitation Sciences, Boston University, Boston, Massachusetts, USA.; Wyss Institute for Biologically Inspired Engineering, Harvard University, Cambridge, Massachusetts, USA.; John A. Paulson School of Engineering and Applied Science, Harvard University, Cambridge, Massachusetts, USA.; College of Health and Rehabilitation Sciences, Boston University, Boston, Massachusetts…	Journal of neuroengineering and rehabilitation	2020	10.1186/s12984-020-00700-7	0	0	0	1	0	0	0	0	0	0	0	0	0	0	0	0	1	0	0	0	1	0	0	0	1	0	0	0	0	0	0	0		0	0	0	0	0	0	0	0	0	0
31581449	Target-Specific Action Classification for Automated Assessment of Human Motor Behavior from Video.	Rezaei, Behnaz; Christakis, Yiorgos; Ho, Bryan; Thomas, Kevin; Erb, Kelley; Ostadabbas, Sarah; Patel, Shyamal;	Augmented Cognition Lab (ACLab), Department of Electrical and Computer Engineering, Northeastern University, Boston, MA 02115, USA. brezaei@ece.neu.edu.; Digital Medicine & Translational Imaging Group, Pfizer, Cambridge, MA 02139, USA. Yiorgos.Christakis@pfizer.com.; Neurology Department, Tufts University School of Medicine, Boston, MA 02111, USA. bho@tuftsmedicalcenter.org.; Department of Anatom…	Sensors (Basel, Switzerland)	2019	10.3390/s19194266	0	1	0	0	0	0	0	1	0	1	0	0	0	1	0	0	1	0	0	0	0	1	0	0	0	0	0	0	0	0	0	0		0	0	0	0	0	0	0	0	0	0
31297724	Development, Validation and Pilot Field Deployment of a Custom Mouthpiece for Head Impact Measurement.	Rich, Andrea M; Filben, Tanner M; Miller, Logan E; Tomblin, Brian T; Van Gorkom, Aaron R; Hurst, Michael A; Barnard, Ryan T; Kohn, Dena S; Urban, Jillian E; Stitzel, Joel D;	Department of Biomedical Engineering, Wake Forest School of Medicine, 575 N. Patterson Avenue, Suite 120, Winston-Salem, NC, 27101, USA.; School of Biomedical Engineering and Sciences, Virginia Tech - Wake Forest University, 575 N. Patterson Avenue, Suite 120, Winston-Salem, NC, 27101, USA.; Department of Biomedical Engineering, Wake Forest School of Medicine, 575 N. Patterson Avenue, Suite 120, …	Annals of biomedical engineering	2019	10.1007/s10439-019-02313-1	1	0	0	0	0	0	0	1	0	0	0	0	0	0	0	0	1	0	0	0	1	1	0	0	1	0	0	0	0	0	0	0		0	0	0	0	0	1	0	0	0	0
32111954	Utilizing Electrocochleography as a Microphone for Fully Implantable Cochlear Implants.	Riggs, William Jason; Hiss, Meghan M; Skidmore, Jeffrey; Varadarajan, Varun V; Mattingly, Jameson K; Moberly, Aaron C; Adunka, Oliver F;	Department of Otolaryngology, Head & Neck Surgery, The Ohio State University College of Medicine, Columbus, OH, USA.; Department of Otolaryngology, Head & Neck Surgery, The Ohio State University College of Medicine, Columbus, OH, USA.; Department of Otolaryngology, Head & Neck Surgery, The Ohio State University College of Medicine, Columbus, OH, USA.; Department of Otolaryngology, Head & Neck Sur…	Scientific reports	2020	10.1038/s41598-020-60694-z	1	0	0	0	0	0	0	1	0	0	0	0	0	0	0	0	0	1	0	0	0	1	0	0	0	0	0	0	0	0	0	0		0	0	0	0	0	0	0	0	0	0
32428679	Deployable, liquid crystal elastomer-based intracortical probes.	Rihani, Rashed T; Stiller, Allison M; Usoro, Joshua O; Lawson, Jennifer; Kim, Hyun; Black, Bryan J; Danda, Vindhya Reddy; Maeng, Jimin; Varner, Victor D; Ware, Taylor H; Pancrazio, Joseph J;	Department of Bioengineering, University of Texas at Dallas, Richardson, TX 75080, USA. Electronic address: rxr121330@utdallas.edu.; Department of Bioengineering, University of Texas at Dallas, Richardson, TX 75080, USA.; Department of Bioengineering, University of Texas at Dallas, Richardson, TX 75080, USA.; Department of Bioengineering, University of Texas at Dallas, Richardson, TX 75080, USA.;…	Acta biomaterialia	2020	10.1016/j.actbio.2020.04.032	0	1	0	1	0	0	0	1	0	0	0	0	0	1	0	0	0	1	0	0	1	0	1	0	0	1	0	0	0	0	0	0		0	0	0	0	0	0	0	0	0	0
31013753	Ligand-Based Stability Changes in Duplex DNA Measured with a Microscale Electrochemical Platform.	Robinson, Sarah M; Shen, Zuliang; Askim, Jon R; Montgomery, Christopher B; Sintim, Herman O; Semancik, Steve;	Department of Chemistry and Biochemistry, University of Maryland, College Park, MD 20742, USA. smenio@umd.edu.; Department of Chemistry, Institute for Drug Discovery, Purdue University, West Lafayette, IN 47907, USA. smenio@umd.edu.; Biomolecular Measurement Division, National Institute of Standards and Technology, Gaithersburg, MD 20899, USA. smenio@umd.edu.; Department of Chemistry and Biochemi…	Biosensors	2019	10.3390/bios9020054	1	0	0	0	0	0	0	0	0	0	0	0	0	1	0	1	0	1	0	0	1	0	1	0	0	0	0	0	0	0	0	0		0	0	0	0	0	0	0	0	0	0
31262274	Development of an environmental health tool linking chemical exposures, physical location and lung function.	Rohlman, Diana; Dixon, Holly M; Kincl, Laurel; Larkin, Andrew; Evoy, Richard; Barton, Michael; Phillips, Aaron; Peterson, Elena; Scaffidi, Christopher; Herbstman, Julie B; Waters, Katrina M; Anderson, Kim A;	College of Public Health and Human Sciences; Superfund Research Program, Oregon State University, 101 Milam Hall, Corvallis, Oregon, USA. diana.rohlman@oregonstate.edu.; Environmental and Molecular Toxicology, Food Safety and Environmental Stewardship Program, Oregon State University, Corvallis, Oregon, USA.; College of Public Health and Human Sciences, Oregon State University, Corvallis, Oregon,…	BMC public health	2019	10.1186/s12889-019-7217-z	1	0	0	0	0	0	0	1	0	0	0	0	0	0	0	1	1	0	0	0	1	0	1	0	1	0	0	0	0	1	0	0		0	0	0	0	0	0	0	0	0	0
30909430	Toward Sensor-Based Sleep Monitoring with Electrodermal Activity Measures.	Romine, William; Banerjee, Tanvi; Goodman, Garrett;	Department of Biological Sciences, Wright State University, Dayton, OH 45435, USA. romine.william@gmail.com.; Department of Computer Science and Engineering, Wright State University, Dayton, OH 45435, USA. tanvi@knoesis.org.; Department of Computer Science and Engineering, Wright State University, Dayton, OH 45435, USA. garrett@knoesis.org.;	Sensors (Basel, Switzerland)	2019	10.3390/s19061417	0	0	0	1	0	0	0	1	0	0	0	0	0	1	0	0	0	1	0	0	1	0	0	0	1	0	0	0	0	0	0	0		0	0	0	0	0	0	0	0	0	0
32811454	Device-assessed physical activity and sedentary behavior in a community-based cohort of older adults.	Rosenberg, Dori; Walker, Rod; Greenwood-Hickman, Mikael Anne; Bellettiere, John; Xiang, Yunhua; Richmire, KatieRose; Higgins, Michael; Wing, David; Larson, Eric B; Crane, Paul K; LaCroix, Andrea Z;	Kaiser Permanente Washington Health Research Institute, 1730 Minor Ave, Suite 1600, Seattle, WA, 98101, USA. Dori.E.Rosenberg@kp.org.; Kaiser Permanente Washington Health Research Institute, 1730 Minor Ave, Suite 1600, Seattle, WA, 98101, USA.; Kaiser Permanente Washington Health Research Institute, 1730 Minor Ave, Suite 1600, Seattle, WA, 98101, USA.; University of California, San Diego, 9500 Gi…	BMC public health	2020	10.1186/s12889-020-09330-z	0	0	0	0	0	0	0	0	0	0	0	0	0	1	0	0	1	0	0	0	1	0	0	0	1	0	0	0	0	0	0	0		0	0	0	1	0	0	0	0	0	0
30552492	Direct electrochemical biosensing in gastrointestinal fluids.	Ruiz-Valdepeñas Montiel, Víctor; Sempionatto, Juliane R; Campuzano, Susana; Pingarrón, José M; Esteban Fernández de Ávila, Berta; Wang, Joseph;	Department of Nanoengineering, University of California San Diego, 9500 Gilman Dr., La Jolla, CA, 92093, USA.; Department of Analytical Chemistry, Complutense University of Madrid, 28040, Madrid, Spain.; Department of Nanoengineering, University of California San Diego, 9500 Gilman Dr., La Jolla, CA, 92093, USA.; Department of Analytical Chemistry, Complutense University of Madrid, 28040, Madrid,…	Analytical and bioanalytical chemistry	2019	10.1007/s00216-018-1528-2	1	0	0	0	0	0	0	0	0	0	0	0	0	0	0	1	0	0	0	0	0	0	1	0	0	0	0	0	0	0	0	0		0	0	0	0	0	0	0	0	0	0
32918559	Pupil diameter as a biomarker of effort in goal-directed gait.	Saeedpour-Parizi, Mohammad R; Hassan, Shirin E; Shea, John B;	Department of Kinesiology, School of Public Health, Indiana University, 1025 E 7th Street, Bloomington, IN, 47405, USA. rsaeed@iu.edu.; School of Optometry, Indiana University, 800 E Atwater Avenue, Bloomington, IN, 47405, USA.; Department of Kinesiology, School of Public Health, Indiana University, 1025 E 7th Street, Bloomington, IN, 47405, USA.;	Experimental brain research	2020	10.1007/s00221-020-05915-7	0	0	1	1	0	0	0	0	0	0	0	0	0	1	0	0	1	0	0	1	0	0	1	0	0	0	0	0	0	0	0	0		0	0	0	0	0	0	0	0	0	0
31344706	Image-based β-adrenergic sweat rate assay captures minimal cystic fibrosis transmembrane conductance regulator function.	Salinas, Danieli Barino; Peng, Yu-Hao; Horwich, Brian; Wee, Choo Phei; Frisbee, Eric; Maarek, Jean-Michel;	Childrens Hospital Los Angeles, University of Southern California (USC), Los Angeles, CA, USA. dsalinas@chla.usc.edu.; Viterbi School of Engineering, University of Southern California, Los Angeles, CA, USA.; Keck School of Medicine, University of Southern California, Los Angeles, CA, USA.; Childrens Hospital Los Angeles, University of Southern California (USC), Los Angeles, CA, USA.; Cystic Fibro…	Pediatric research	2020	10.1038/s41390-019-0503-8	1	0	0	1	0	0	0	0	0	0	0	0	0	1	0	1	0	0	0	1	1	0	1	0	1	0	0	0	0	0	0	0		0	0	0	0	0	0	0	0	0	0
31221117	Physical activity change after a promotora-led intervention in low-income Mexican American women residing in South Texas.	Salinas, Jennifer J; Parra-Medina, Deborah;	Department of Family Medicine, Texas Tech University Health Sciences Center El Paso, Paul L. Foster School of Medicine, Center of Emphasis in Cancer Research, 9849 Kenworthy St, El Paso, TX, 79924, USA. jennifer.salinas@ttuhsc.edu.; Latino Research Initiative, The University of Texas at Austin, 210 W. 24th Street, Mailcode F9200, GWB 2.102, Austin, Texas, 78712, USA.;	BMC public health	2019	10.1186/s12889-019-7105-6	0	0	1	0	0	0	0	0	0	0	0	0	0	1	0	0	1	0	0	0	1	0	0	0	1	0	0	0	0	0	0	0		0	0	0	0	1	0	0	0	0	0
31405180	Closing the Wearable Gap-Part II: Sensor Orientation and Placement for Foot and Ankle Joint Kinematic Measurements.	Saucier, David; Luczak, Tony; Nguyen, Phuoc; Davarzani, Samaneh; Peranich, Preston; Ball, John E; Burch, Reuben F 5th; Smith, Brian K; Chander, Harish; Knight, Adam; Prabhu, R K;	Electrical and Computer Engineering, Mississippi State University, Mississippi State, MS 39762, USA.; Industrial and Systems Engineering, Mississippi State University, Mississippi State, MS 39762, USA.; Electrical and Computer Engineering, Mississippi State University, Mississippi State, MS 39762, USA.; Industrial and Systems Engineering, Mississippi State University, Mississippi State, MS 39762,…	Sensors (Basel, Switzerland)	2019	10.3390/s19163509	1	0	0	0	0	0	0	0	0	0	0	0	0	0	0	0	1	0	0	0	1	0	0	0	0	1	0	0	0	0	0	0		0	0	0	0	0	0	0	0	0	0
33316695	Longitudinal changes in aperiodic and periodic activity in electrophysiological recordings in the first seven months of life.	Schaworonkow, Natalie; Voytek, Bradley;	Department of Cognitive Science, University of California, San Diego, La Jolla, CA, USA. Electronic address: nschaworonkow@ucsd.edu.; Department of Cognitive Science, University of California, San Diego, La Jolla, CA, USA; Halıcıoğlu Data Science Institute, University of California, San Diego, La Jolla, CA, USA; Neurosciences Graduate Program, University of California, San Diego, La Jolla, CA, US…	Developmental cognitive neuroscience	2021	10.1016/j.dcn.2020.100895	0	0	0	1	0	0	0	0	0	0	0	0	0	1	0	0	0	1	0	0	1	0	1	0	1	0	0	0	0	0	0	0		0	0	0	0	0	0	0	0	0	0
33037511	Estimating Knee Joint Load Using Acoustic Emissions During Ambulation.	Scherpereel, Keaton L; Bolus, Nicholas B; Jeong, Hyeon Ki; Inan, Omer T; Young, Aaron J;	Woodruff School of Mechanical Engineering, Georgia Institute of Technology, Atlanta, GA, 30332, USA. keaton@gatech.edu.; School of Electrical and Computer Engineering, Georgia Institute of Technology, Atlanta, GA, 30332, USA.; School of Electrical and Computer Engineering, Georgia Institute of Technology, Atlanta, GA, 30332, USA.; School of Electrical and Computer Engineering, Georgia Institute o…	Annals of biomedical engineering	2020	10.1007/s10439-020-02641-7	0	1	0	0	0	0	0	0	0	0	0	0	0	1	0	0	0	0	1	0	1	0	0	0	1	1	0	0	0	0	0	0		0	0	0	0	0	0	0	0	0	0
30651184	Hinged ankle braces do not alter knee mechanics during sidestep cutting.	Schroeder, Lauren E; Weinhandl, Joshua T;	Department of Kinesiology, Recreation, and Sport Studies, The University of Tennessee, Knoxville, TN, USA.; Department of Kinesiology, Recreation, and Sport Studies, The University of Tennessee, Knoxville, TN, USA. Electronic address: jweinhan@utk.edu.;	Journal of biomechanics	2019	10.1016/j.jbiomech.2018.12.046	0	1	0	0	0	0	0	0	0	0	0	0	0	1	0	0	1	0	0	0	0	0	0	1	0	0	0	0	0	0	0	0		0	0	0	0	0	0	0	0	0	0
30553105	An enzyme-based electrochemical biosensor probe with sensitivity to detect astrocytic versus glioma uptake of glutamate in real time in vitro.	Scoggin, Jessica L; Tan, Chao; Nguyen, Nam H; Kansakar, Urna; Madadi, Mahboubeh; Siddiqui, Shabnam; Arumugam, Prabhu U; DeCoster, Mark A; Murray, Teresa A;	Biomedical Engineering, PO Box 10157, Ruston, LA 71272, USA. Electronic address: jlk032@latech.edu.; Institute for Micromanufacturing, PO Box 10137, Ruston, LA 71272, USA. Electronic address: cta019@latech.edu.; Biomedical Engineering, PO Box 10157, Ruston, LA 71272, USA. Electronic address: nhn005@latech.edu.; Biomedical Engineering, PO Box 10157, Ruston, LA 71272, USA. Electronic address: uka00…	Biosensors & bioelectronics	2019	10.1016/j.bios.2018.11.023	1	0	0	0	0	0	0	0	0	0	0	0	0	1	0	1	0	0	0	0	1	0	1	0	0	1	0	0	0	0	0	0		0	0	0	0	0	0	0	0	0	0
31144016	Counting Steps: A New Way to Monitor Patients with Pulmonary Arterial Hypertension.	Sehgal, Sameep; Chowdhury, Ananda; Rabih, Fadi; Gadre, Abhishek; Park, Margaret M; Li, Manshi; Wang, Xiaofeng; Highland, Kristin B;	Department of Thoracic Medicine and Surgery, Lewis Katz School of Medicine At Temple University, Philadelphia, PA, USA. sameep.sehgal@tuhs.temple.edu.; , 3401 N Broad Street, Suite 710 C, Philadelphia, PA, 19140, USA. sameep.sehgal@tuhs.temple.edu.; Division of Pulmonary, Allergy, and Critical Care Medicine, Duke University School of Medicine, Durham, NC, USA.; Division of Pulmonary, Allergy, Cri…	Lung	2019	10.1007/s00408-019-00239-y	0	0	1	1	0	0	0	0	0	0	0	0	0	1	0	0	1	0	0	0	0	1	0	0	0	0	0	0	0	0	0	0		0	0	0	0	0	0	0	0	0	0
33589782	An epidermal patch for the simultaneous monitoring of haemodynamic and metabolic biomarkers.	Sempionatto, Juliane R; Lin, Muyang; Yin, Lu; De la Paz, Ernesto; Pei, Kexin; Sonsa-Ard, Thitaporn; de Loyola Silva, Andre N; Khorshed, Ahmed A; Zhang, Fangyu; Tostado, Nicholas; Xu, Sheng; Wang, Joseph;	Department of Nanoengineering, University of California, San Diego, La Jolla, CA, USA.; Department of Nanoengineering, University of California, San Diego, La Jolla, CA, USA.; Department of Nanoengineering, University of California, San Diego, La Jolla, CA, USA.; Department of Nanoengineering, University of California, San Diego, La Jolla, CA, USA.; Department of Nanoengineering, University of Ca…	Nature biomedical engineering	2021	10.1038/s41551-021-00685-1	1	0	0	0	0	0	0	0	0	0	0	0	0	0	0	1	0	0	0	0	1	0	1	0	1	0	0	0	0	0	0	0		0	0	0	0	0	0	0	0	0	0
30700056	Cigarette Smoking Detection with An Inertial Sensor and A Smart Lighter.	Senyurek, Volkan; Imtiaz, Masudul; Belsare, Prajakta; Tiffany, Stephen; Sazonov, Edward;	Department of Electrical and Computer Engineering, The University of Alabama, Tuscaloosa, AL 35487, USA. vsenyurek@eng.ua.edu.; Department of Electrical and Computer Engineering, The University of Alabama, Tuscaloosa, AL 35487, USA. mhimtiaz@crimson.ua.edu.; Department of Electrical and Computer Engineering, The University of Alabama, Tuscaloosa, AL 35487, USA. pbelsare@crimson.ua.edu.; Departmen…	Sensors (Basel, Switzerland)	2019	10.3390/s19030570	1	0	0	1	0	0	0	0	0	0	0	0	0	1	0	1	1	0	0	0	1	0	0	0	1	0	0	0	0	0	0	0		0	0	0	0	0	0	0	0	0	0
33360529	Discrimination of simultaneous psychological and physical stressors using wristband biosignals.	Sevil, Mert; Rashid, Mudassir; Hajizadeh, Iman; Askari, Mohammad Reza; Hobbs, Nicole; Brandt, Rachel; Park, Minsun; Quinn, Laurie; Cinar, Ali;	Department of Biomedical Engineering, Illinois Institute of Technology, Chicago, IL, 60616, USA.; Department of Chemical and Biological Engineering, Illinois Institute of Technology, Chicago, IL, 60616, USA.; Department of Chemical and Biological Engineering, Illinois Institute of Technology, Chicago, IL, 60616, USA.; Department of Chemical and Biological Engineering, Illinois Institute of Techno…	Computer methods and programs in biomedicine	2021	10.1016/j.cmpb.2020.105898	0	1	0	0	0	0	0	0	0	0	0	0	0	1	0	0	1	1	0	1	1	0	1	0	1	0	0	0	0	0	0	0		0	0	0	0	0	0	0	0	0	0
32299460	Prediction of gait intention from pre-movement EEG signals: a feasibility study.	Shafiul Hasan, S M; Siddiquee, Masudur R; Atri, Roozbeh; Ramon, Rodrigo; Marquez, J Sebastian; Bai, Ou;	Department of Electrical and Computer Engineering, Florida International University, Miami, Florida, USA. shasa022@fiu.edu.; Department of Electrical and Computer Engineering, Florida International University, Miami, Florida, USA.; Department of Electrical and Computer Engineering, Florida International University, Miami, Florida, USA.; Department of Electrical and Computer Engineering, Florida I…	Journal of neuroengineering and rehabilitation	2020	10.1186/s12984-020-00675-5	1	1	0	0	0	0	0	0	0	0	0	0	0	1	0	0	0	1	0	0	1	0	0	0	0	1	0	0	0	0	0	0		0	0	0	0	0	0	0	0	0	0
32312287	Role of data measurement characteristics in the accurate detection of Parkinsons disease symptoms using wearable sensors.	Shawen, Nicholas; OBrien, Megan K; Venkatesan, Sanjeev; Lonini, Luca; Simuni, Tanya; Hamilton, Jamie L; Ghaffari, Roozbeh; Rogers, John A; Jayaraman, Arun;	Max Nader Lab for Rehabilitation Technologies and Outcomes, Shirley Ryan AbilityLab, Chicago, IL, 60611, USA.; Feinberg School of Medicine, Northwestern University, Chicago, IL, 60611, USA.; Max Nader Lab for Rehabilitation Technologies and Outcomes, Shirley Ryan AbilityLab, Chicago, IL, 60611, USA.; Department of Physical Medicine and Rehabilitation, Northwestern University, Chicago, IL, 60611, …	Journal of neuroengineering and rehabilitation	2020	10.1186/s12984-020-00684-4	0	1	0	1	0	0	0	0	0	0	0	0	0	0	0	0	1	0	1	0	0	0	1	0	0	0	0	0	0	0	0	0		0	0	0	0	0	0	0	0	0	0
30781477	Static and Dynamic Activity Detection with Ambient Sensors in Smart Spaces.	Shelke, Sagar; Aksanli, Baris;	Electrical and Computer Engineering, San Diego State University, San Diego, CA 92182, USA. sshelke@sdsu.edu.; Electrical and Computer Engineering, San Diego State University, San Diego, CA 92182, USA. baksanli@sdsu.edu.;	Sensors (Basel, Switzerland)	2019	10.3390/s19040804	0	1	0	0	0	0	0	0	0	0	0	0	0	1	0	0	1	1	0	0	0	0	0	1	0	0	0	0	0	0	0	0		0	0	0	0	0	0	0	0	0	0
33091685	An origami electrical biosensor for multiplexed analyte detection in body fluids.	Shen, Yu; Modha, Sidharth; Tsutsui, Hideaki; Mulchandani, Ashok;	Department of Chemical and Environmental Engineering, University of California, Riverside, Riverside, CA, 92521, USA.; Department of Bioengineering, University of California, Riverside, Riverside, CA, 92521, USA.; Department of Bioengineering, University of California, Riverside, Riverside, CA, 92521, USA; Department of Mechanical Engineering, University of California, Riverside, Riverside, CA, 9…	Biosensors & bioelectronics	2021	10.1016/j.bios.2020.112721	1	0	0	0	0	0	0	0	0	0	0	0	0	1	0	1	0	1	0	0	1	0	0	0	0	1	0	0	0	0	0	1	National Institute of Justice	0	0	0	0	0	0	0	0	0	0
30268670	A paper-based chemiresistive biosensor employing single-walled carbon nanotubes for low-cost, point-of-care detection.	Shen, Yu; Tran, Thien-Toan; Modha, Sidharth; Tsutsui, Hideaki; Mulchandani, Ashok;	Department of Chemical and Environmental Engineering, University of California, Riverside, CA 92521, USA.; Department of Bioengineering, University of California, Riverside, CA 92521, USA.; Department of Bioengineering, University of California, Riverside, CA 92521, USA.; Department of Mechanical Engineering, University of California, Riverside, CA 92521, USA.; Department of Chemical and Environm…	Biosensors & bioelectronics	2019	10.1016/j.bios.2018.09.041	1	0	0	0	0	0	0	1	0	0	0	0	0	1	0	1	0	1	0	0	1	0	0	0	0	1	0	0	0	0	0	0		0	0	0	0	0	0	0	0	0	0
32483747	Ultra-High-Frame-Rate Ultrasound Monitoring of Muscle Contractility Changes Due to Neuromuscular Electrical Stimulation.	Sheng, Zhiyu; Sharma, Nitin; Kim, Kang;	Department of Mechanical Engineering and Materials Science, University of Pittsburgh School of Engineering, Pittsburgh, PA, 15261, USA.; Department of Mechanical Engineering and Materials Science, University of Pittsburgh School of Engineering, Pittsburgh, PA, 15261, USA. nsharm23@ncsu.edu.; Department of Bioengineering, University of Pittsburgh School of Engineering, Pittsburgh, PA, 15261, USA. …	Annals of biomedical engineering	2021	10.1007/s10439-020-02536-7	0	1	0	1	0	0	0	0	0	0	0	0	0	1	0	0	0	0	0	1	1	0	0	0	0	1	0	0	0	0	0	0		0	0	0	0	0	0	0	0	0	0
33208732	Fibronectin-based nanomechanical biosensors to map 3D surface strains in live cells and tissue.	Shiwarski, Daniel J; Tashman, Joshua W; Tsamis, Alkiviadis; Bliley, Jaci M; Blundon, Malachi A; Aranda-Michel, Edgar; Jallerat, Quentin; Szymanski, John M; McCartney, Brooke M; Feinberg, Adam W;	Department of Biomedical Engineering, Carnegie Mellon University, Pittsburgh, PA, 15213, USA.; Department of Biomedical Engineering, Carnegie Mellon University, Pittsburgh, PA, 15213, USA.; Department of Biomedical Engineering, Carnegie Mellon University, Pittsburgh, PA, 15213, USA.; Department of Biomedical Engineering, Carnegie Mellon University, Pittsburgh, PA, 15213, USA.; Department of Biolo…	Nature communications	2020	10.1038/s41467-020-19659-z	1	0	0	0	0	0	0	0	0	0	0	0	0	1	0	1	0	0	0	0	1	0	0	0	1	0	0	0	0	0	0	0		0	0	0	0	1	0	0	0	0	0
33510202	An eight-camera fall detection system using human fall pattern recognition via machine learning by a low-cost android box.	Shu, Francy; Shu, Jeff;	Division of Neuromuscular Medicine, Department of Neurology, Los Angeles Medical Center, University of California, 300 Medical Plaza B200, Los Angeles, CA, 90095, USA. fshu@mednet.ucla.edu.; SpeedyAI, Inc, 19940 Ridge Estate Ct, Walnut, CA, 91789, USA.;	Scientific reports	2021	10.1038/s41598-021-81115-9	0	1	0	0	0	0	0	0	0	0	0	0	0	1	0	0	1	0	0	0	0	1	0	0	0	0	0	0	0	0	0	0		0	0	0	0	0	0	0	0	0	0
32540720	Beta-band oscillations as a biomarker of gait recovery in spinal cord injury patients: A quantitative electroencephalography analysis.	Simis, Marcel; Uygur-Kucukseymen, Elif; Pacheco-Barrios, Kevin; Battistella, Linamara R; Fregni, Felipe;	Physical and Rehabilitation Medicine Institute, General Hospital, Medical School of the University of Sao Paulo, Sao Paulo, Brazil.; Neuromodulation Center and Center for Clinical Research Learning, Spaulding Rehabilitation Hospital and Massachusetts General Hospital, Harvard Medical School, Boston, Massachusetts, USA.; Neuromodulation Center and Center for Clinical Research Learning, Spaulding R…	Clinical neurophysiology : official journal of the International Federation of	2020	10.1016/j.clinph.2020.04.166	0	0	1	1	0	0	0	0	0	0	0	0	0	1	0	0	0	1	0	0	1	0	0	0	0	0	0	0	0	0	0	0		0	0	0	0	0	0	0	0	0	0
31615082	Tetrahydrocannabinol Sensing in Complex Biofluid with Portable Raman Spectrometer Using Diatomaceous SERS Substrates.	Sivashanmugan, Kundan; Zhao, Yong; Wang, Alan X;	School of Electrical Engineering and Computer Science, Oregon State University, Corvallis, OR 97331, USA. sivashak@oregonstate.edu.; School of Electrical Engineering, The Key Laboratory of Measurement Technology and Instrumentation of Hebei Province, Yanshan University, Qinhuangdao 066004, China. zhaoyong@ysu.edu.cn.; School of Electrical Engineering and Computer Science, Oregon State University,…	Biosensors	2019	10.3390/bios9040125	1	0	0	0	0	0	0	0	0	0	0	0	0	0	0	1	0	0	0	1	1	0	0	0	1	1	0	0	0	0	0	1	Unites States Department of Agriculture	0	0	0	0	0	0	0	0	0	0
33318528	Feasibility of continuous fever monitoring using wearable devices.	Smarr, Benjamin L; Aschbacher, Kirstin; Fisher, Sarah M; Chowdhary, Anoushka; Dilchert, Stephan; Puldon, Karena; Rao, Adam; Hecht, Frederick M; Mason, Ashley E;	Department of Bioengineering and Halicioglu Data Science Institute, University of California, San Diego, 9500 Gilman Drive MC 0412, La Jolla, CA, 92093-0412, USA. bsmarr@eng.ucsd.edu.; Division of Cardiology, School of Medicine, University of California, San Francisco, San Francisco, USA.; Health Data Architect, Science Team, Oura, San Francisco, USA.; Osher Center for Integrative Medicine, Unive…	Scientific reports	2020	10.1038/s41598-020-78355-6	0	0	0	0	0	0	0	0	0	0	0	0	0	1	0	0	0	1	0	1	0	1	0	0	0	0	0	0	0	0	0	0		0	0	0	0	0	0	0	0	0	0
31461827	Wavelet-Based Analysis of Physical Activity and Sleep Movement Data from Wearable Sensors among Obese Adults.	Soangra, Rahul; Krishnan, Vennila;	Department of Physical Therapy, Crean College of Health and Behavioral Sciences, Chapman University, Orange, CA 92618, USA. soangra@chapman.edu.; Department of Physical Therapy, California State University, Long Beach, 1250 Bellflower Blvd, Long Beach, CA 90840, USA.;	Sensors (Basel, Switzerland)	2019	10.3390/s19173710	0	1	0	0	0	0	0	1	0	0	0	0	0	1	0	0	1	0	0	1	0	0	0	1	0	0	0	0	0	0	0	0		0	0	0	0	0	0	0	0	0	0
32327635	Noninvasive electromagnetic source imaging of spatiotemporally distributed epileptogenic brain sources.	Sohrabpour, Abbas; Cai, Zhengxiang; Ye, Shuai; Brinkmann, Benjamin; Worrell, Gregory; He, Bin;	Department of Biomedical Engineering, Carnegie Mellon University, Pittsburgh, PA, USA.; Department of Biomedical Engineering, University of Minnesota, Minnesota, MN, USA.; Department of Biomedical Engineering, Carnegie Mellon University, Pittsburgh, PA, USA.; Department of Biomedical Engineering, Carnegie Mellon University, Pittsburgh, PA, USA.; Department of Neurology, Mayo Clinic, Rochester, MN…	Nature communications	2020	10.1038/s41467-020-15781-0	1	0	0	1	0	0	0	0	0	0	0	0	0	1	0	0	0	1	0	1	1	0	0	0	1	0	0	0	0	0	0	0		0	0	0	0	0	1	1	0	0	0
30678188	Activity-Aware Wearable System for Power-Efficient Prediction of Physiological Responses.	Starliper, Nathan; Mohammadzadeh, Farrokh; Songkakul, Tanner; Hernandez, Michelle; Bozkurt, Alper; Lobaton, Edgar;	Department of Electrical and Computer Engineering, North Carolina State University, Raleigh, NC 27695, USA. nstarli@ncsu.edu.; Department of Electrical and Computer Engineering, North Carolina State University, Raleigh, NC 27695, USA. ffmohamm@ncsu.edu.; Department of Electrical and Computer Engineering, North Carolina State University, Raleigh, NC 27695, USA. tpsongka@ncsu.edu.; Department of Pe…	Sensors (Basel, Switzerland)	2019	10.3390/s19030441	1	1	0	0	0	0	0	0	0	0	0	0	0	1	0	0	1	0	0	0	1	0	0	0	0	1	0	0	0	0	0	0		0	0	0	0	0	0	0	0	0	0
32820423	Prototype device for endoventricular beta-emitting radiotracer detection and molecularly-guided intervention.	Stendahl, John C; Liu, Zhao; Boutagy, Nabil E; Nataneli, Eliahoo; Daghighian, Farhad; Sinusas, Albert J;	Section of Cardiovascular Medicine, Department of Medicine, Yale Translational Research Imaging Center, Yale University School of Medicine, New Haven, CT, 06520, USA.; Department of Biomedical Engineering, Yale University, School of Engineering and Applied Science, New Haven, CT, 06520, USA.; Section of Cardiovascular Medicine, Department of Medicine, Yale Translational Research Imaging Center, Y…	Journal of nuclear cardiology : official publication of the American Society of	2020	10.1007/s12350-020-02317-8	1	1	1	0	0	0	0	0	0	0	0	0	0	1	0	1	0	0	0	1	1	1	0	0	1	0	0	0	0	0	0	0		0	0	0	0	1	0	0	0	0	0
31481686	A Rapid Response Electrochemical Biosensor for Detecting Thc In Saliva.	Stevenson, Hunter; Bacon, Amanda; Joseph, Kathleen Mary; Gwandaru, Wilma Ruth Wanjiku; Bhide, Ashlesha; Sankhala, Devangsingh; Dhamu, Vikram Narayanan; Prasad, Shalini;	Department of Biomedical Engineering, University of Texas at Dallas, 800W Campbell Rd., Richardson, TX, 75080, USA.; Department of Biomedical Engineering, University of Texas at Dallas, 800W Campbell Rd., Richardson, TX, 75080, USA.; Department of Biomedical Engineering, University of Texas at Dallas, 800W Campbell Rd., Richardson, TX, 75080, USA.; Department of Biomedical Engineering, University…	Scientific reports	2019	10.1038/s41598-019-49185-y	1	1	0	0	0	0	0	0	0	0	0	0	0	1	0	1	0	0	0	0	0	0	0	1	0	0	0	0	0	0	0	0		0	0	0	0	0	0	0	0	0	0
31064100	On Placement, Location and Orientation of Wrist-Worn Tri-Axial Accelerometers during Free-Living Measurements.	Straczkiewicz, Marcin; Glynn, Nancy W; Harezlak, Jaroslaw;	Department of Epidemiology and Biostatistics, School of Public Health-Bloomington, Indiana University, Bloomington, IN 47405, USA. mstraczkiewicz@hsph.harvard.edu.; Center for Aging and Population Health, Department of Epidemiology, Graduate School of Public Health, University of Pittsburgh, Pittsburgh, PA 15213, USA. glynnn@edc.pitt.edu.; Department of Epidemiology and Biostatistics, School of P…	Sensors (Basel, Switzerland)	2019	10.3390/s19092095	1	0	0	0	0	0	0	0	0	0	0	0	1	0	0	0	1	0	0	0	1	0	1	0	1	0	0	0	0	0	0	0		0	0	0	1	0	0	0	0	0	0
30377982	Feasibility and Acceptability of Real-Time Antiretroviral Adherence Monitoring among Depressed Women Living with HIV in the Deep South of the US.	Stringer, Kristi Lynn; Azuero, Andres; Ott, Corilyn; Psaros, Christina; Jagielski, Christina H; Safren, Steven A; Haberer, Jessica E; Kempf, Mirjam-Colette;	Department of Social Work, Columbia University, New York, NY, USA.; School of Nursing, University of Alabama at Birmingham, Birmingham, AL, USA.; School of Nursing, University of Alabama at Birmingham, Birmingham, AL, USA.; Massachusetts General Hospital and Harvard Medical School, Boston, MA, USA.; Department of Psychology, University of Alabama at Birmingham, Birmingham, AL, USA.; Department of…	AIDS and behavior	2019	10.1007/s10461-018-2322-z	0	0	0	1	0	0	0	1	0	0	0	0	0	0	0	0	1	0	0	0	1	0	1	0	1	0	0	0	0	0	0	0		0	0	1	1	1	0	1	0	1	0
31309292	Stamped multilayer graphene laminates for disposable in-field electrodes: application to electrochemical sensing of hydrogen peroxide and glucose.	Stromberg, Loreen R; Hondred, John A; Sanborn, Delaney; Mendivelso-Perez, Deyny; Ramesh, Srikanthan; Rivero, Iris V; Kogot, Josh; Smith, Emily; Gomes, Carmen; Claussen, Jonathan C;	Department of Mechanical Engineering, Iowa State University, Ames, Iowa, 50011, USA.; Department of Mechanical Engineering, Iowa State University, Ames, Iowa, 50011, USA.; Department of Mechanical Engineering, Iowa State University, Ames, Iowa, 50011, USA.; Department of Chemistry, Iowa State University, Ames, Iowa, 50011, USA.; Department of Industrial and Systems Engineering, Rochester Institut…	Mikrochimica acta	2019	10.1007/s00604-019-3639-7	1	0	0	0	0	0	0	0	0	0	0	0	0	0	0	1	0	0	0	0	1	0	1	0	0	1	0	0	0	0	0	1	National Institute of Food and Agriculture	0	0	0	0	0	0	0	0	0	0
31083514	The Validity of a Mixed Reality-Based Automated Functional Mobility Assessment.	Sun, Ruopeng; Aldunate, Roberto G; Sosnoff, Jacob J;	Department of Kinesiology and Community Health, University of Illinois at Urbana-Champaign, Urbana, IL 61801, USA. rusun@illinois.edu.; Department of Orthopaedic Surgery, Stanford University, Stanford, CA 94305, USA. rusun@illinois.edu.; Department of Kinesiology and Community Health, University of Illinois at Urbana-Champaign, Urbana, IL 61801, USA. aldunate@illinois.edu.; Department of Kinesiol…	Sensors (Basel, Switzerland)	2019	10.3390/s19092183	1	0	0	1	0	0	0	0	0	0	0	0	0	0	0	0	1	0	0	0	0	0	1	0	0	0	0	0	0	0	0	0		0	0	0	0	0	0	0	0	0	0
33093670	Decoding of facial strains via conformable piezoelectric interfaces.	Sun, Tao; Tasnim, Farita; McIntosh, Rachel T; Amiri, Nikta; Solav, Dana; Anbarani, Mostafa Tavakkoli; Sadat, David; Zhang, Lin; Gu, Yuandong; Karami, M Amin; Dagdeviren, Canan;	Media Lab, Massachusetts Institute of Technology, Cambridge, MA, USA.; Media Lab, Massachusetts Institute of Technology, Cambridge, MA, USA.; Media Lab, Massachusetts Institute of Technology, Cambridge, MA, USA.; Department of Electrical Engineering and Computer Science, Massachusetts Institute of Technology, Cambridge, MA, USA.; Department of Mechanical and Aerospace Engineering, University at B…	Nature biomedical engineering	2020	10.1038/s41551-020-00612-w	1	0	0	1	0	0	0	0	0	0	0	0	0	1	0	0	0	0	1	0	1	0	1	0	1	1	0	0	0	0	0	0		0	0	0	0	0	0	0	0	0	0
31142856	Learning the signatures of the human grasp using a scalable tactile glove.	Sundaram, Subramanian; Kellnhofer, Petr; Li, Yunzhu; Zhu, Jun-Yan; Torralba, Antonio; Matusik, Wojciech;	Computer Science and Artificial Intelligence Laboratory, Massachusetts Institute of Technology, Cambridge, MA, USA. subras@csail.mit.edu.; Electrical Engineering and Computer Science Department, Massachusetts Institute of Technology, Cambridge, MA, USA. subras@csail.mit.edu.; Biological Design Center, Boston University, Boston, MA, USA. subras@csail.mit.edu.; Wyss Institute for Biologically Inspi…	Nature	2019	10.1038/s41586-019-1234-z	1	1	0	0	0	0	0	0	0	0	0	0	0	1	0	0	1	0	0	0	0	1	0	0	0	0	0	0	0	0	0	0		0	0	0	0	0	0	0	0	0	0
32871132	Direct brain recordings identify hippocampal and cortical networks that distinguish successful versus failed episodic memory retrieval.	Tan, Ryan Joseph; Rugg, Michael D; Lega, Bradley C;	Department of Neurosurgery, University of Texas Southwestern, Dallas, TX 75390, USA. Electronic address: ryanjoseph.tan@utsouthwestern.edu.; Center for Vital Longevity, University of Texas at Dallas, Dallas, TX 75390, USA.; Department of Neurosurgery, University of Texas Southwestern, Dallas, TX 75390, USA.;	Neuropsychologia	2020	10.1016/j.neuropsychologia.2020.107595	0	0	1	0	0	0	0	0	0	0	0	0	0	0	0	0	0	1	0	0	1	0	0	0	1	0	0	0	0	0	0	0		0	0	0	0	0	1	0	0	0	0
30602535	A saliva-based rapid test to quantify the infectious subclinical malaria parasite reservoir.	Tao, Dingyin; McGill, Brent; Hamerly, Timothy; Kobayashi, Tamaki; Khare, Prachi; Dziedzic, Amanda; Leski, Tomasz; Holtz, Andrew; Shull, Bruce; Jedlicka, Anne E; Walzer, Andrew; Slowey, Paul D; Slowey, Christopher C; Nsango, Sandrine E; Stenger, David A; Chaponda, Mike; Mulenga, Modest; Jacobsen, Kathryn H; Sullivan, David J; Ryan, Sadie J; Ansumana, Rashid; Moss, William J; Morlais, Isabelle; Din…	W. Harry Feinstone Department of Molecular Microbiology and Immunology, Johns Hopkins Bloomberg School of Public Health, Baltimore, MD 21205, USA.; Johns Hopkins Malaria Research Institute, Baltimore, MD 21205, USA.; W. Harry Feinstone Department of Molecular Microbiology and Immunology, Johns Hopkins Bloomberg School of Public Health, Baltimore, MD 21205, USA.; Johns Hopkins Malaria Research Ins…	Science translational medicine	2019	10.1126/scitranslmed.aan4479	0	0	1	0	0	0	0	0	0	0	0	0	0	1	0	1	0	0	0	0	1	0	1	0	0	0	1	0	0	0	0	0		0	0	0	0	0	0	0	0	0	0
32066101	Detection of after-discharges during intraoperative functional brain mapping in awake brain tumor surgery using a novel high-density circular grid.	Tatum, William O; McKay, Jake H; ReFaey, Karim; Feyissa, Anteneh M; Ryan, Dan; Ritaccio, Anthony; Middlebrooks, Erik; Yelvington, Kirsten; Roth, Grayson; Acton, Emily; Grewal, Sanjeet; Chaichana, Kaisorn; Quinones-Hinojosa, Alfredo;	Department of Neurology, Mayo Clinic, Jacksonville, FL, USA. Electronic address: Tatum.William@mayo.edu.; Department of Neurology, Mayo Clinic, Jacksonville, FL, USA.; Department of Neurosurgery, Mayo Clinic, Jacksonville, FL, USA.; Department of Neurology, Mayo Clinic, Jacksonville, FL, USA.; Department of Neurology, Mayo Clinic, Jacksonville, FL, USA.; Department of Neurology, Mayo Clinic, Jack…	Clinical neurophysiology : official journal of the International Federation of	2020	10.1016/j.clinph.2019.12.416	0	0	0	1	0	0	0	0	0	0	0	0	0	1	0	0	0	1	0	0	1	1	1	0	1	0	0	0	0	0	0	0		0	0	0	0	0	0	0	0	0	0
32086098	The FAST graph: A novel framework for the anatomically-guided visualization and analysis of cortico-cortical evoked potentials.	Taylor, Kenneth N; Joshi, Anand A; Li, Jian; Gonzalez-Martinez, Jorge A; Wang, Xiaofeng; Leahy, Richard M; Nair, Dileep R; Mosher, John C;	Epilepsy Center, Cleveland Clinic Foundation, 9500 Euclid Avenue, Cleveland, OH 44195, USA. Electronic address: taylork2@ccf.org.; Department of Electrical Engineering, University of Southern California, Los Angeles, CA 90007, USA.; Department of Electrical Engineering, University of Southern California, Los Angeles, CA 90007, USA.; Epilepsy Center, Cleveland Clinic Foundation, 9500 Euclid Avenue…	Epilepsy research	2020	10.1016/j.eplepsyres.2020.106264	0	1	0	1	0	0	0	0	0	1	0	0	0	1	0	0	0	1	0	0	1	0	0	0	1	0	0	0	0	0	0	0		0	0	0	0	0	1	0	0	0	0
31678892	Impact of stimulus frequency and recording electrode on electrocochleography in Hybrid cochlear implant users.	Tejani, Viral D; Carroll, Rachael L; Abbas, Paul J; Brown, Carolyn J;	Otolaryngology-Head and Neck Surgery, University of Iowa Hospitals and Clinics, Iowa City, IA, USA; Communication Sciences and Disorders, University of Iowa, Iowa City, IA, USA. Electronic address: viral-tejani@uiowa.edu.; Otolaryngology-Head and Neck Surgery, University of Iowa Hospitals and Clinics, Iowa City, IA, USA; Communication Sciences and Disorders, University of Iowa, Iowa City, IA, USA…	Hearing research	2019	10.1016/j.heares.2019.107815	0	0	1	0	0	0	0	0	0	0	0	0	0	0	0	0	0	1	0	0	1	0	0	0	1	0	0	0	0	0	0	0		0	0	0	0	0	0	0	0	0	0
31698247	Hydrogel Microfilaments toward Intradermal Health Monitoring.	Tejavibulya, Nalin; Colburn, David A M; Marcogliese, Francis A; Yang, Kyung-Ae; Guo, Vincent; Chowdhury, Shilpika; Stojanovic, Milan N; Sia, Samuel K;	Department of Biomedical Engineering, Columbia University, 351 Engineering Terrace, 1210 Amsterdam Avenue, New York, NY 10027, USA.; Department of Biomedical Engineering, Columbia University, 351 Engineering Terrace, 1210 Amsterdam Avenue, New York, NY 10027, USA.; Department of Biomedical Engineering, Columbia University, 351 Engineering Terrace, 1210 Amsterdam Avenue, New York, NY 10027, USA.; …	iScience	2019	10.1016/j.isci.2019.10.036	1	0	0	0	0	0	0	0	0	0	0	0	0	1	0	1	0	0	0	0	1	0	0	0	1	1	0	0	0	0	0	0		0	0	0	0	0	0	0	0	0	0
32504934	Differences in EEG patterns between tonic and high frequency spinal cord stimulation in chronic pain patients.	Telkes, Llknur; Hancu, Maria; Paniccioli, Steven; Grey, Rachael; Briotte, Michael; McCarthy, Kevin; Raviv, Nataly; Pilitsis, Julie G;	Department of Neuroscience and Experimental Therapeutics, Albany Medical College, NY, USA.; Department of Neuroscience and Experimental Therapeutics, Albany Medical College, NY, USA.; Nuvasive Clinical Services, San Diego, CA, USA.; Nuvasive Clinical Services, San Diego, CA, USA.; Nuvasive Clinical Services, San Diego, CA, USA.; Nuvasive Clinical Services, San Diego, CA, USA.; Department of Neuro…	Clinical neurophysiology : official journal of the International Federation of	2020	10.1016/j.clinph.2020.03.040	0	1	0	0	0	0	0	0	0	0	0	0	0	1	0	0	0	1	0	0	0	0	0	1	0	0	0	0	0	0	0	0		0	0	0	0	0	0	0	0	0	0
32927349	Respiration pattern recognition by wearable mask device.	Tipparaju, Vishal Varun; Wang, Di; Yu, Jingjing; Chen, Fang; Tsow, Francis; Forzani, Erica; Tao, Nongjian; Xian, Xiaojun;	Center for Bioelectronics and Biosensors, The Biodesign Institute, Arizona State University, Tempe, AZ, 85281, USA.; Center for Bioelectronics and Biosensors, The Biodesign Institute, Arizona State University, Tempe, AZ, 85281, USA.; Center for Bioelectronics and Biosensors, The Biodesign Institute, Arizona State University, Tempe, AZ, 85281, USA.; Center for Bioelectronics and Biosensors, The Bi…	Biosensors & bioelectronics	2020	10.1016/j.bios.2020.112590	1	1	1	0	0	0	0	0	0	0	0	0	0	1	0	0	0	0	1	0	1	0	0	0	1	0	0	0	0	0	0	0		0	0	0	0	1	0	0	0	0	0
33460864	A non-invasive technique for evaluating carpal tunnel pressure with ultrasound vibro-elastography for patients with carpal tunnel syndrome: A pilot clinical study.	Toyoshima, Yoichi; Zhou, Boran; Kubo, Kazutoshi; An, Kai-Nan; Moran, Steven L; Zhang, Xiaoming; Amadio, Peter C; Zhao, Chunfeng;	Division of Orthopedic Research, Department of Orthopedic Surgery, Mayo Clinic, Rochester, MN 55905, USA; Department of Orthopedic Surgery Showa University School of Medicine Shinagawa, Tokyo 1428666, Japan.; Department of Radiology, Mayo Clinic, Rochester, MN 55905, USA.; Division of Orthopedic Research, Department of Orthopedic Surgery, Mayo Clinic, Rochester, MN 55905, USA; Department of Ortho…	Journal of biomechanics	2021	10.1016/j.jbiomech.2021.110228	1	0	0	1	0	0	0	0	0	0	0	0	0	1	0	0	0	0	1	1	1	0	0	0	1	0	0	0	0	0	0	0		0	0	0	0	0	0	0	1	0	0
30594872	What features of the built environment matter most for mobility? Using wearable sensors to capture real-time outdoor environment demand on gait performance.	Twardzik, Erica; Duchowny, Kate; Gallagher, Amby; Alexander, Neil; Strasburg, Debra; Colabianchi, Natalie; Clarke, Philippa;	Department of Epidemiology, School of Public Health, University of Michigan, Ann Arbor, MI, USA; Environment and Policy Lab, School of Kinesiology, University of Michigan, Ann Arbor, MI, USA. Electronic address: etwardzi@umich.edu.; Department of Epidemiology, School of Public Health, University of Michigan, Ann Arbor, MI, USA; Department of Epidemiology and Biostatistics, University of Californi…	Gait & posture	2019	10.1016/j.gaitpost.2018.12.028	0	0	1	0	0	0	0	0	0	0	0	0	0	1	0	0	1	0	0	0	0	0	1	0	0	0	0	0	0	0	0	0		0	0	0	0	0	0	0	0	0	0
31377280	Effects of Immersive Virtual Reality Headset Viewing on Young Children: Visuomotor Function, Postural Stability, and Motion Sickness.	Tychsen, Lawrence; Foeller, Paul;	St Louis Childrens Hospital at Washington University Medical Center, St Louis, Missouri, USA. Electronic address: tychsen@wustl.edu.; St Louis Childrens Hospital at Washington University Medical Center, St Louis, Missouri, USA.;	American journal of ophthalmology	2020	10.1016/j.ajo.2019.07.020	0	1	0	0	0	0	0	0	0	0	0	0	0	1	0	0	1	0	0	0	0	0	0	1	0	0	0	0	0	0	0	0		0	0	0	0	0	0	0	0	0	0
27026168	Validating Non-invasive EEG Source Imaging Using Optimal Electrode Configurations on a Representative Rat Head Model.	Valdés-Hernández, Pedro A; Bae, Jihye; Song, Yinchen; Sumiyoshi, Akira; Aubert-Vázquez, Eduardo; Riera, Jorge J;	Neuroimaging Department, Cuban Neuroscience Center, Havana, Cuba.; Institute of Development, Aging and Cancer, Tohoku University, Sendai, Japan.; Department of Biomedical Engineering, Florida International University, Miami, FL, USA.; Department of Biomedical Engineering, Florida International University, Miami, FL, USA.; Institute of Development, Aging and Cancer, Tohoku University, Sendai, Japa…	Brain topography	2019	10.1007/s10548-016-0484-4	0	1	0	0	0	0	0	0	0	0	0	0	0	1	0	0	0	1	0	0	0	1	0	0	0	0	0	0	0	0	0	0		0	0	0	0	0	0	0	0	0	0
31362349	Using A Soft Conformable Foot Sensor to Measure Changes in Foot Strike Angle During Running.	van Werkhoven, Herman; Farina, Kathryn A; Langley, Mark H;	Department of Health and Exercise Science, Appalachian State University, Boone, NC 28608, USA. vanwerkhovenh@appstate.edu.; Department of Health and Exercise Science, Appalachian State University, Boone, NC 28608, USA.; Department of Human Physiology, University of Oregon, Eugene, OR 97403, USA.; Department of Health and Exercise Science, Appalachian State University, Boone, NC 28608, USA.;	Sports (Basel, Switzerland)	2019	10.3390/sports7080184	0	0	0	0	0	0	0	0	0	0	0	0	0	1	0	0	1	0	0	0	0	0	1	0	0	0	0	0	0	0	0	0		0	0	0	0	0	0	0	0	0	0
30638720	Human crawling performance and technique revealed by inertial measurement units.	Vitali, Rachel V; Cain, Stephen M; Davidson, Steven P; Perkins, Noel C;	Department of Mechanical Engineering, University of Michigan, Ann Arbor, MI, USA. Electronic address: vitalir@umich.edu.; Department of Mechanical Engineering, University of Michigan, Ann Arbor, MI, USA.; Department of Mechanical Engineering, University of Michigan, Ann Arbor, MI, USA.; Department of Mechanical Engineering, University of Michigan, Ann Arbor, MI, USA.;	Journal of biomechanics	2019	10.1016/j.jbiomech.2018.12.030	0	0	0	1	0	0	0	0	0	0	0	0	0	1	0	0	1	0	0	0	1	0	0	0	0	0	1	0	0	0	0	0		0	0	0	0	0	0	0	0	0	0
32470421	Subthalamic nucleus deep brain stimulation with a multiple independent constant current-controlled device in Parkinsons disease (INTREPID): a multicentre, double-blind, randomised, sham-controlled study.	Vitek, Jerrold L; Jain, Roshini; Chen, Lilly; Tröster, Alexander I; Schrock, Lauren E; House, Paul A; Giroux, Monique L; Hebb, Adam O; Farris, Sierra M; Whiting, Donald M; Leichliter, Timothy A; Ostrem, Jill L; San Luciano, Marta; Galifianakis, Nicholas; Verhagen Metman, Leo; Sani, Sepehr; Karl, Jessica A; Siddiqui, Mustafa S; Tatter, Stephen B; Ul Haq, Ihtsham; Machado, Andre G; Gostkowski, Mich…	Department of Neurology, University of Minnesota School of Medicine, Minneapolis, MN, USA. Electronic address: vitek004@umn.edu.; Division of Neuromodulation, Boston Scientific, Valencia, CA, USA.; Division of Neuromodulation, Boston Scientific, Valencia, CA, USA.; Department of Clinical Neuropsychology, Barrow Neurological Institute, Phoenix, AZ, USA.; Department of Neurology, University of Minn…	The Lancet. Neurology	2020	10.1016/S1474-4422(20)30108-3	0	0	1	1	0	0	0	0	0	0	0	0	1	1	0	0	0	1	0	0	0	1	0	0	0	0	0	0	0	0	0	0		0	0	0	0	0	0	0	0	0	0
31272924	Quantitative mobility metrics from a wearable sensor predict incident parkinsonism in older adults.	von Coelln, Rainer; Dawe, Robert J; Leurgans, Sue E; Curran, Thomas A; Truty, Timothy; Yu, Lei; Barnes, Lisa L; Shulman, Joshua M; Shulman, Lisa M; Bennett, David A; Hausdorff, Jeffrey M; Buchman, Aron S;	Department of Neurology, University of Maryland School of Medicine, Baltimore, MD, USA. Electronic address: RvonCoelln@som.umaryland.edu.; Rush Alzheimers Disease Center, Rush University Medical Center, Chicago, IL, USA; Department of Diagnostic Radiology and Nuclear Medicine, Rush University Medical Center, Chicago, IL, USA.; Rush Alzheimers Disease Center, Rush University Medical Center, Chicag…	Parkinsonism & related disorders	2019	10.1016/j.parkreldis.2019.06.012	0	0	1	1	0	0	0	0	0	0	0	0	0	1	0	0	1	0	1	0	1	0	1	0	1	0	0	0	0	0	0	1	Illinois Department of Public Health	0	0	0	1	0	1	0	0	0	0
31203024	A new blind source separation framework for signal analysis and artifact rejection in functional Near-Infrared Spectroscopy.	von Lühmann, Alexander; Boukouvalas, Zois; Müller, Klaus-Robert; Adalı, Tülay;	Machine Learning Dept., Berlin Institute of Technology, Berlin, Germany; Neurophotonics Center, Biomedical Engineering, Boston University, Boston, MA, 02215, USA. Electronic address: avonluh@gmail.com.; Dept. of ENME, University of Maryland, College Park, MD, 20742, USA; Dept. of Mathematics and Statistics, American University, Washington, DC, 20016, USA.; Machine Learning Dept., Berlin Institute…	NeuroImage	2019	10.1016/j.neuroimage.2019.06.021	0	1	0	0	0	0	0	0	0	0	0	0	0	1	0	0	1	0	0	1	1	0	0	0	0	1	0	0	0	0	0	0		0	0	0	0	0	0	0	0	0	0
31624252	High-density EEG mobile brain/body imaging data recorded during a challenging auditory gait pacing task.	Wagner, Johanna; Martinez-Cancino, Ramon; Delorme, Arnaud; Makeig, Scott; Solis-Escalante, Teodoro; Neuper, Christa; Mueller-Putz, Gernot;	Swartz Center for Computational Neuroscience, Institute for Neural Computation, University of California San Diego, La Jolla, CA, USA. j9wagner@ucsd.edu.; Laboratory for Brain Computer Interfaces, Institute of Neural Engineering, Graz University of Technology, Graz, Austria. j9wagner@ucsd.edu.; Swartz Center for Computational Neuroscience, Institute for Neural Computation, University of Californi…	Scientific data	2019	10.1038/s41597-019-0223-2	0	1	0	0	0	0	0	0	0	0	0	0	0	1	0	0	1	1	0	0	1	0	0	0	1	0	0	0	0	0	0	0		0	0	0	0	0	1	0	0	0	0
31041684	Establishing physical activity in breast cancer: self-report versus activity tracker.	Wagoner, Chad W; Choi, Seul K; Deal, Allison M; Lee, Jordan T; Wood, William A; Muss, Hyman B; Nyrop, Kirsten A;	Exercise Oncology Research Laboratory, Department of Exercise and Sport Science, University of North Carolina at Chapel Hill, Campus Box #8700, Chapel Hill, NC, 27599, USA. chadwago@live.unc.edu.; Department of Health Behavior, School of Public Health, University of North Carolina at Chapel Hill, Chapel Hill, NC, USA.; Division of Hematology Oncology, Department of Medicine, University of North C…	Breast cancer research and treatment	2019	10.1007/s10549-019-05263-3	0	0	0	1	0	0	0	1	0	0	0	0	0	1	0	0	1	0	0	0	0	0	1	0	0	0	0	0	0	0	0	0		0	0	0	0	0	0	0	0	0	0
32415064	Flexible and stretchable metal oxide nanofiber networks for multimodal and monolithically integrated wearable electronics.	Wang, Binghao; Thukral, Anish; Xie, Zhaoqian; Liu, Limei; Zhang, Xinan; Huang, Wei; Yu, Xinge; Yu, Cunjiang; Marks, Tobin J; Facchetti, Antonio;	Department of Chemistry and the Materials Research Center, Northwestern University, Evanston, IL, 60208, USA.; Department of Mechanical Engineering, University of Houston, Houston, TX, 77004, USA.; Department of Biomedical Engineering, City University of Hong Kong, Kowloon Tong, Hong Kong, China.; State Key Laboratory of Structural Analysis for Industrial Equipment, International Research Center …	Nature communications	2020	10.1038/s41467-020-16268-8	1	0	0	0	0	0	0	0	0	1	0	0	0	1	0	0	1	1	0	1	1	1	1	0	0	1	0	0	0	0	0	0		0	0	0	0	0	0	0	0	0	0
31146731	Development of a novel mobile application to detect urine protein for nephrotic syndrome disease monitoring.	Wang, Chia-Shi; Boyd, Richard; Mitchell, Russell; Wright, W Darryl; McCracken, Courtney; Escoffery, Cam; Patzer, Rachel E; Greenbaum, Larry A;	Division of Pediatric Nephrology, Emory University, 2015 Uppergate Drive NE, Atlanta, GA, 30322-1015, USA. chia-shi.wang@emory.edu.; Childrens Healthcare of Atlanta, Atlanta, GA, USA. chia-shi.wang@emory.edu.; Georgia Tech Research Institute, Georgia Institute of Technology, Atlanta, GA, USA.; Georgia Tech Research Institute, Georgia Institute of Technology, Atlanta, GA, USA.; Georgia Tech Resear…	BMC medical informatics and decision making	2019	10.1186/s12911-019-0822-z	1	1	0	1	0	0	0	1	0	1	0	0	0	1	0	1	0	0	0	0	0	1	1	0	0	0	0	0	0	0	0	0		0	0	0	0	0	0	0	0	0	0
31073807	Model-based analysis of arterial pulse signals for tracking changes in arterial wall parameters: a pilot study.	Wang, Dan; Reynolds, Leryn; Alberts, Thomas; Vahala, Linda; Hao, Zhili;	Department of Mechanical and Aerospace Engineering, Old Dominion University, Norfolk, VA, 23529, USA. dwang009@odu.edu.; Department of Human Movement Sciences, Old Dominion University, Norfolk, VA, 23529, USA.; Department of Mechanical and Aerospace Engineering, Old Dominion University, Norfolk, VA, 23529, USA.; Department of Electrical and Computer Engineering, Old Dominion University, Norfolk, …	Biomechanics and modeling in mechanobiology	2019	10.1007/s10237-019-01165-x	0	1	1	0	0	0	0	0	0	0	0	0	0	1	0	0	0	1	1	0	0	0	0	1	0	0	0	0	0	0	0	0		0	0	0	0	0	0	0	0	0	0
31395845	A Wireless Implantable System for Facilitating Gastrointestinal Motility.	Wang, Po-Min; Dubrovsky, Genia; Dunn, James C Y; Lo, Yi-Kai; Liu, Wentai;	Department of Bioengineering, University of California, Los Angeles, Los Angeles, CA 90095, USA.; Division of Pediatric Surgery, Department of Surgery, David Geffen School of Medicine, University of California, Los Angeles, Los Angeles, CA 90095, USA.; Department of Bioengineering, University of California, Los Angeles, Los Angeles, CA 90095, USA.; Division of Pediatric Surgery, Department of Sur…	Micromachines	2019	10.3390/mi10080525	1	1	0	1	0	0	0	0	0	1	0	0	0	1	0	0	0	1	0	0	1	1	0	0	0	1	0	0	0	0	0	0		0	0	0	0	0	0	0	0	0	0
31022889	Analyzing Gait in the Real World Using Wearable Movement Sensors and Frequently Repeated Movement Paths.	Wang, Weixin; Adamczyk, Peter Gabriel;	Department of Mechanical Engineering, University of Wisconsin⁻Madison, Madison, WI 53706, USA. wwang442@wisc.edu.; Department of Mechanical Engineering, University of Wisconsin⁻Madison, Madison, WI 53706, USA. peter.adamczyk@wisc.edu.;	Sensors (Basel, Switzerland)	2019	10.3390/s19081925	0	1	0	0	0	0	0	0	0	0	0	0	0	1	0	0	1	0	0	0	0	0	1	0	0	0	0	0	0	0	0	0		0	0	0	0	0	0	0	0	0	0
31882325	Comparison of narcotic pain control between stereotactic electrocorticography and subdural grid implantation.	Wang, Yu-Chi; Grewal, Sanjeet S; Goyal, Anshit; Alvi, Mohammed Ali; Worrell, Gregory; Brinkmann, Benjamin; Wong-Kisiel, Lily; Britton, Jeffrey; Marsh, W Richard; Burkholder, David; Payne, Eric; Shin, Cheolsu; Cascino, Gregory; Lundstrom, Brian N; Wu, Min-Hsien; Van Gompel, Jamie J;	Department of Neurosurgery, Mayo Clinic, Rochester, MN, USA; Department of Neurosurgery, Chang Gung Memorial Hospital in Linkou, PhD. Program of Biomedical Engineering, Chang Gung University, Taiwan.; Department of Neurosurgery, Mayo Clinic, Jacksonville, FL, USA.; Department of Neurosurgery, Mayo Clinic, Rochester, MN, USA; Neuro-Informatics Laboratory, Mayo Clinic, Rochester, MN, USA.; Departme…	Epilepsy & behavior : E&B	2020	10.1016/j.yebeh.2019.106843	0	1	0	0	0	0	0	0	0	0	0	0	0	1	0	0	0	1	0	0	0	0	0	1	0	0	0	0	0	0	0	0		0	0	0	0	0	0	0	0	0	0
32087238	An emerging method to noninvasively measure and identify vagal response markers to enable bioelectronic control of gastroparesis symptoms with gastric electrical stimulation.	Ward, Matthew P; Gupta, Anita; Wo, John M; Rajwa, Bartek; Furness, John B; Powley, Terry L; Nowak, Thomas V;	Weldon School of Biomedical Engineering, Purdue University, West Lafayette, IN, USA; Indiana University School of Medicine, Indianapolis, IN, USA. Electronic address: mpward@purdue.edu.; Indiana University School of Medicine, Indianapolis, IN, USA.; Indiana University School of Medicine, Indianapolis, IN, USA.; Bindley Bioscience Center, Purdue University, West Lafayette, IN, USA.; Department of …	Journal of neuroscience methods	2020	10.1016/j.jneumeth.2020.108631	0	0	1	1	0	0	0	0	0	0	0	0	0	1	0	0	0	1	0	0	1	0	0	0	1	0	0	0	0	0	0	0		0	1	0	0	0	0	0	0	0	0
31013714	A Novel Multi-Biomarker Assay for Non-Invasive Quantitative Monitoring of Kidney Injury.	Watson, Drew; Yang, Joshua Y C; Sarwal, Reuben D; Sigdel, Tara K; Liberto, Juliane M; Damm, Izabella; Louie, Victoria; Sigdel, Shristi; Livingstone, Devon; Soh, Katherine; Chakraborty, Arjun; Liang, Michael; Lin, Pei-Chen; Sarwal, Minnie M;	KIT Bio, 665 3rd Street, San Francisco, CA 94107, USA. drew@kit.bio.; KIT Bio, 665 3rd Street, San Francisco, CA 94107, USA. joshua.yang@ucsf.edu.; Department of Surgery, University of California San Francisco, San Francisco, CA 94143, USA. joshua.yang@ucsf.edu.; Masters in Translational Medicine Program, University of California Berkeley, Berkeley, CA 94720, USA. joshua.yang@ucsf.edu.; Departmen…	Journal of clinical medicine	2019	10.3390/jcm8040499	0	0	0	1	0	0	0	0	0	0	0	0	0	1	0	1	0	0	0	0	1	0	0	0	1	0	0	0	0	0	0	0		0	0	1	0	0	0	0	0	0	0
31260205	EVALUATION OF NONINVASIVE OSCILLOMETRIC BLOOD PRESSURE MONITORING IN ANESTHETIZED BENNETTS WALLABIES (MACROPUS RUFOGRISEUS).	Watson, Megan K; Chinnadurai, Sathya K;	Chicago Zoological Society, Brookfield Zoo, Brookfield, IL 60513, USA, mwatson@zoonewengland.org.; Illinois Zoological and Aquatic Animal Residency, Urbana, IL 61802, USA, mwatson@zoonewengland.org.; Chicago Zoological Society, Brookfield Zoo, Brookfield, IL 60513, USA.;	Journal of zoo and wildlife medicine : official publication of the American	2019	10.1638/2018-0099	1	1	0	0	0	0	0	0	0	0	0	0	0	1	0	0	0	0	1	0	0	0	0	1	0	0	0	0	0	0	0	0		0	0	0	0	0	0	0	0	0	0
31350620	Acoustic Emissions as a Non-invasive Biomarker of the Structural Health of the Knee.	Whittingslow, Daniel C; Jeong, Hyeon-Ki; Ganti, Venu G; Kirkpatrick, Nathan J; Kogler, Geza F; Inan, Omer T;	Coulter Department of Biomedical Engineering, Georgia Institute of Technology and Emory University, Atlanta, GA, USA. dcwhitt@emory.edu.; Emory University School of Medicine, Atlanta, GA, USA. dcwhitt@emory.edu.; School of Electrical and Computer Engineering, Georgia Institute of Technology, Atlanta, GA, USA.; School of Electrical and Computer Engineering, Georgia Institute of Technology, Atlanta…	Annals of biomedical engineering	2020	10.1007/s10439-019-02333-x	0	0	1	1	0	0	0	0	0	0	0	0	0	1	0	0	0	0	1	0	1	0	0	0	1	0	0	0	0	0	0	0		0	0	0	0	0	0	0	0	0	0
31794958	Effects of ventral intermediate nucleus deep brain stimulation across multiple effectors in essential tremor.	Wilkes, B J; Wagle Shukla, A; Casamento-Moran, A; Hess, C W; Christou, E A; Okun, M S; Vaillancourt, D E;	Department of Applied Physiology and Kinesiology, University of Florida, Gainesville, FL, USA.; Department of Neurology, Fixel Institute for Neurological Diseases, Movement Disorders and Neurorestoration Program, University of Florida, Gainesville, FL, USA.; Department of Applied Physiology and Kinesiology, University of Florida, Gainesville, FL, USA.; Department of Neurology, Fixel Institute for…	Clinical neurophysiology : official journal of the International Federation of	2020	10.1016/j.clinph.2019.10.019	0	0	0	1	0	0	0	0	0	0	0	0	0	1	0	0	0	0	1	0	1	0	0	0	1	0	0	0	0	0	0	0		0	0	0	0	0	1	0	0	0	0
31579394	Analysis of Paper-Based Colorimetric Assays With a Smartphone Spectrometer.	Woodburn, Elizabeth V; Long, Kenneth D; Cunningham, Brian T;	E. V. Woodburn was with the Department of Bioengineering, University of Illinois at Urbana-Champaign, Urbana, IL 61801 USA. She is now with the Carle Illinois College of Medicine, Champaign, IL 61820 USA (woodbrn2@illinois.edu). K. D. Long is with the Department of Bioengineering, University of Illinois at Urbana-Champaign and the College of Medicine, University of Illinois at Urbana-Champaign, U…	IEEE sensors journal	2019	10.1109/JSEN.2018.2876631	1	1	0	0	0	0	0	0	0	1	0	0	0	1	0	0	0	0	0	1	1	0	0	0	1	1	0	0	0	0	0	0		0	0	1	0	0	0	0	0	0	0
30783690	A study of Love wave acoustic biosensors monitoring the adhesion process of tendon stem cells (TSCs).	Wu, Huiyan; Zu, Hongfei; Wang, James H-C; Wang, Qing-Ming;	Department of Mechanical Engineering and Materials Science, Swanson School of Engineering, University of Pittsburgh, Pittsburgh, PA, USA.; Department of Mechanical Engineering and Materials Science, Swanson School of Engineering, University of Pittsburgh, Pittsburgh, PA, USA.; Department of Orthopaedic Surgery, School of Medicine, University of Pittsburgh, Pittsburgh, PA, USA. wanghc@pitt.edu.; D…	European biophysics journal : EBJ	2019	10.1007/s00249-019-01349-4	1	0	0	0	0	0	0	0	0	0	0	0	0	1	0	1	0	0	0	0	1	0	0	0	1	0	0	0	0	0	0	0		0	0	0	0	0	0	0	1	0	0
31373188	Accuracy of smartphone application to monitor heart rate.	Yakel, John P; Meacham, Kassi J; Glave, A Page; Didier, Jennifer J; Williams, Mary L; Waters, Cristina; Cole, Megan; Feren, Emily;	Department of Kinesiology, Sam Houston State University, Huntsville, TX, USA - jpy004@shsu.edu.; Department of Kinesiology, Sam Houston State University, Huntsville, TX, USA.; Department of Kinesiology, Sam Houston State University, Huntsville, TX, USA.; Department of Kinesiology, Sam Houston State University, Huntsville, TX, USA.; Department of Kinesiology, Sam Houston State University, Huntsvil…	The Journal of sports medicine and physical fitness	2019	10.23736/S0022-4707.19.09167-9	0	1	0	0	0	0	0	0	0	0	0	0	0	1	0	0	0	1	0	0	0	0	0	1	0	0	0	0	0	0	0	0		0	0	0	0	0	0	0	0	0	0
31768044	A laser-engraved wearable sensor for sensitive detection of uric acid and tyrosine in sweat.	Yang, Yiran; Song, Yu; Bo, Xiangjie; Min, Jihong; Pak, On Shun; Zhu, Lailai; Wang, Minqiang; Tu, Jiaobing; Kogan, Adam; Zhang, Haixia; Hsiai, Tzung K; Li, Zhaoping; Gao, Wei;	Andrew and Peggy Cherng Department of Medical Engineering, California Institute of Technology, Pasadena, CA, USA.; Andrew and Peggy Cherng Department of Medical Engineering, California Institute of Technology, Pasadena, CA, USA.; National Key Lab of Micro/Nano Fabrication Technology, Peking University, Beijing, China.; Andrew and Peggy Cherng Department of Medical Engineering, California Institut…	Nature biotechnology	2020	10.1038/s41587-019-0321-x	1	1	1	0	0	0	0	0	0	1	0	0	0	1	0	1	0	1	0	0	0	1	1	0	0	0	0	0	0	0	0	0		0	0	0	0	0	0	0	0	0	0
32488061	Real-time Colorimetric Quantitative Molecular Detection of Infectious Diseases on Smartphone-based Diagnostic Platform.	Yin, Kun; Pandian, Vikram; Kadimisetty, Karteek; Zhang, Xin; Ruiz, Carlos; Cooper, Kumarasen; Liu, Changchun;	Department of Biomedical Engineering, University of Connecticut Health Center, 263 Farmington Avenue, Farmington, CT, 06030, USA.; Department of Mechanical Engineering and Applied Mechanics, University of Pennsylvania, 220 South 33rd St., Philadelphia, Pennsylvania, 19104-6315, USA.; Department of Mechanical Engineering and Applied Mechanics, University of Pennsylvania, 220 South 33rd St., Philad…	Scientific reports	2020	10.1038/s41598-020-65899-w	1	1	0	0	0	0	0	0	0	0	0	0	0	1	0	1	0	0	0	0	1	0	0	0	1	0	0	0	0	0	0	0		0	0	0	0	0	0	0	0	0	0
31989942	Wearable multiplexed biosensor system toward continuous monitoring of metabolites.	Yokus, Murat A; Songkakul, Tanner; Pozdin, Vladimir A; Bozkurt, Alper; Daniele, Michael A;	Department of Electrical & Computer Engineering, North Carolina State University, 890 Oval Dr., Raleigh, NC, 27695, USA.; Department of Electrical & Computer Engineering, North Carolina State University, 890 Oval Dr., Raleigh, NC, 27695, USA.; Joint Department of Biomedical Engineering, North Carolina State University and University of North Carolina at Chapel Hill, 911 Oval Dr., Raleigh, NC, 276…	Biosensors & bioelectronics	2020	10.1016/j.bios.2020.112038	1	0	0	0	0	0	0	0	0	0	0	0	0	0	0	1	0	1	0	0	1	0	0	0	0	1	0	0	0	0	0	0		0	0	0	0	0	0	0	0	0	0
33214277	Artificial multimodal receptors based on ion relaxation dynamics.	You, Insang; Mackanic, David G; Matsuhisa, Naoji; Kang, Jiheong; Kwon, Jimin; Beker, Levent; Mun, Jaewan; Suh, Wonjeong; Kim, Tae Yeong; Tok, Jeffrey B-H; Bao, Zhenan; Jeong, Unyong;	Department of Materials Science and Engineering, Pohang University of Science and Technology (POSTECH), Pohang 37673, Republic of Korea.; Department of Chemical Engineering, Stanford University, Stanford, CA 94305-5025, USA.; Department of Chemical Engineering, Pohang University of Science and Technology (POSTECH), Pohang 37673, Republic of Korea.; Department of Chemical Engineering, Stanford Uni…	Science (New York, N.Y.)	2020	10.1126/science.aba5132	1	1	0	0	0	0	0	0	0	0	0	0	0	1	0	0	0	1	0	0	1	0	0	0	0	1	0	0	0	0	0	0		0	0	0	0	0	0	0	0	0	0
31226517	On the accuracy and potential of Google Maps location history data to characterize individual mobility for air pollution health studies.	Yu, Xiaonan; Stuart, Amy L; Liu, Yang; Ivey, Cesunica E; Russell, Armistead G; Kan, Haidong; Henneman, Lucas R F; Sarnat, Stefanie Ebelt; Hasan, Samiul; Sadmani, Anwar; Yang, Xuchao; Yu, Haofei;	Department of Civil, Environmental, and Construction Engineering, University of Central Florida, Orlando, FL, USA.; College of Public Health, University of South Florida, Tampa, FL, USA; Department of Civil & Environmental Engineering, University of South Florida, Tampa, FL, USA.; Department of Environmental Health, Emory University, Atlanta, GA, USA.; Department of Chemical and Environmental Eng…	Environmental pollution (Barking, Essex : 1987)	2019	10.1016/j.envpol.2019.05.081	0	1	1	0	0	0	0	0	0	0	0	0	0	1	0	0	1	0	0	0	0	0	1	0	0	0	0	0	0	0	0	0		0	0	0	0	0	0	0	0	0	0
31433434	A multi-modal sweat sensing patch for cross-verification of sweat rate, total ionic charge, and Na(+) concentration.	Yuan, Zhen; Hou, Lei; Bariya, Mallika; Nyein, Hnin Yin Yin; Tai, Li-Chia; Ji, Wenbo; Li, Lu; Javey, Ali;	Department of Electrical Engineering and Computer Sciences, University of California, Berkeley, California 94720, USA. ajavey@eecs.berkeley.edu and Berkeley Sensor and Actuator Center, University of California, Berkeley, California 94720, USA and Materials Sciences Division, Lawrence Berkeley National Laboratory, Berkeley, California 94720, USA.; Department of Electrical Engineering and Computer …	Lab on a chip	2019	10.1039/c9lc00598f	0	1	0	0	0	0	0	0	0	0	0	0	0	1	0	1	0	0	0	0	1	0	1	0	0	1	0	0	0	0	0	0		0	0	0	0	0	0	0	0	0	0
30406914	Motion-Capture Patterns of Voluntarily Mimicked Dynamic Facial Expressions in Children and Adolescents With and Without ASD.	Zane, Emily; Yang, Zhaojun; Pozzan, Lucia; Guha, Tanaya; Narayanan, Shrikanth; Grossman, Ruth Bergida;	FACE Lab at Emerson College, Boston, MA, USA. emily.zane@fredonia.edu.; Department of Communication Disorders and Sciences, SUNY Fredonia, Thompson Hall, Rm. E127, Fredonia, NY, 14963, USA. emily.zane@fredonia.edu.; Signal Analysis and Interpretation Laboratory (SAIL) at USC, 3740 McClintock Avenue, Los Angeles, CA, 90089, USA.; VUI, Inorporated, 15 Broad Street, Boston, MA, 02109, USA.; Signal A…	Journal of autism and developmental disorders	2019	10.1007/s10803-018-3811-7	0	1	1	0	0	0	0	0	0	0	0	0	0	1	0	0	1	0	0	0	1	0	0	0	1	0	0	0	0	0	0	0		0	0	0	0	0	0	0	0	0	0
31658628	Agreement between the Apple Series 1, LifeTrak Core C200, and Fitbit Charge HR with Indirect Calorimetry for Assessing Treadmill Energy Expenditure.	Zhang, Peng; Burns, Ryan Donald; Fu, You; Godin, Steven; Byun, Wonwoo;	Department of Physical Education, East Stroudsburg University, East Stroudsburg, PA 18301 USA. pzhang@po-box.esu.edu.; Department of Health, Kinesiology, and Recreation, University of Utah, Salt Lake City, UT 84112, USA. ryan.d.burns@utah.edu.; School of Community Health Sciences, University of Nevada Reno, Reno, NV 89557, USA. youf@unr.edu.; Department of Family and Preventive Medicine, Universi…	International journal of environmental research and public health	2019	10.3390/ijerph16203812	0	1	0	0	0	0	0	0	0	0	0	0	0	1	0	0	1	0	0	1	0	0	1	0	0	0	0	0	0	0	0	0		0	0	0	0	0	0	0	0	0	0
33207470	Evaluation of a portable XRF device for in vivo quantification of lead in bone among a US population.	Zhang, Xinxin; Specht, Aaron J; Wells, Ellen; Weisskopf, Marc G; Weuve, Jennifer; Nie, Linda H;	School of Health Sciences, Purdue University, West Lafayette, IN, USA.; Department of Environmental Health, Harvard T.H. Chan School of Public Health, Boston, MA, USA.; School of Health Sciences, Purdue University, West Lafayette, IN, USA.; Department of Environmental Health, Harvard T.H. Chan School of Public Health, Boston, MA, USA.; Department of Epidemiology, Boston University School of Publi…	The Science of the total environment	2021	10.1016/j.scitotenv.2020.142351	0	1	1	0	0	0	0	0	0	1	0	0	0	1	0	0	0	0	0	1	1	0	1	0	1	0	0	0	0	0	0	0		0	0	0	0	0	0	0	0	0	0
31367803	Rapid breath analysis for acute respiratory distress syndrome diagnostics using a portable two-dimensional gas chromatography device.	Zhou, Menglian; Sharma, Ruchi; Zhu, Hongbo; Li, Ziqi; Li, Jiliang; Wang, Shiyu; Bisco, Erin; Massey, Justin; Pennington, Amanda; Sjoding, Michael; Dickson, Robert P; Park, Pauline; Hyzy, Robert; Napolitano, Lena; Gillies, Christopher E; Ward, Kevin R; Fan, Xudong;	Department of Biomedical Engineering, University of Michigan, 1101 Beal Ave, Ann Arbor, MI, 48109, USA.; Department of Biomedical Engineering, University of Michigan, 1101 Beal Ave, Ann Arbor, MI, 48109, USA.; Department of Biomedical Engineering, University of Michigan, 1101 Beal Ave, Ann Arbor, MI, 48109, USA.; Department of Biomedical Engineering, University of Michigan, 1101 Beal Ave, Ann Arb…	Analytical and bioanalytical chemistry	2019	10.1007/s00216-019-02024-5	1	1	0	0	0	0	0	0	0	0	0	0	0	1	0	1	0	0	0	0	1	0	0	0	1	0	0	0	0	0	0	0		0	0	0	0	1	0	0	0	0	0
33559041	Sensitivity to Pulse Phase Duration as a Marker of Neural Health Across Cochlear Implant Recipients and Electrodes.	Zhou, Ning; Zhu, Zhen; Dong, Lixue; Galvin, John 3rd;	Department of Communication Sciences and Disorders, East Carolina University, Greenville, NC, 27834, USA.; Department of Engineering, East Carolina University, Greenville, NC, 27834, USA.; Department of Communication Sciences and Disorders, East Carolina University, Greenville, NC, 27834, USA.; House Ear Institute, 2100 W. Third St., Suite 101, Los Angeles, CA, 90057, USA. jgalvin@hei.org.;	Journal of the Association for Research in Otolaryngology : JARO	2021	10.1007/s10162-021-00784-5	0	0	1	1	0	0	0	0	0	0	0	0	0	1	0	0	0	1	0	0	1	0	0	0	1	0	0	0	0	0	0	0		0	0	0	0	0	0	0	0	0	0
30874606	Probing hair cells mechano-transduction using two-tone suppression measurements.	Zhou, Wenxiao; Nam, Jong-Hoon;	Department of Mechanical Engineering, University of Rochester, Rochester, NY, 14627, USA. w.zhou@rochester.edu.; Department of Mechanical Engineering, University of Rochester, Rochester, NY, 14627, USA.; Department of Biomedical Engineering, University of Rochester, Rochester, NY, 14627, USA.;	Scientific reports	2019	10.1038/s41598-019-41112-5	1	1	0	0	0	0	0	0	0	0	0	0	0	1	0	0	0	0	1	0	1	0	0	0	1	0	0	0	0	0	0	0		0	0	0	0	0	0	0	0	0	0
32513976	Assessing the severity of psoriasis through multivariate analysis of optical images from non-lesional skin.	Žurauskas, Mantas; Barkalifa, Ronit; Alex, Aneesh; Marjanovic, Marina; Spillman, Darold R Jr; Mukherjee, Prabuddha; Neitzel, Craig D; Lee, Warren; Medler, Jeremy; Arp, Zane; Cleveland, Matthew; Hood, Steve; Boppart, Stephen A;	GSK Center for Optical Molecular Imaging, University of Illinois at Urbana-Champaign, Urbana, IL, USA.; Beckman Institute for Advanced Science and Technology, University of Illinois at Urbana-Champaign, Urbana, IL, USA.; GSK Center for Optical Molecular Imaging, University of Illinois at Urbana-Champaign, Urbana, IL, USA.; Beckman Institute for Advanced Science and Technology, University of Illin…	Scientific reports	2020	10.1038/s41598-020-65689-4	0	1	1	1	0	0	0	0	0	0	0	0	0	1	0	0	0	0	0	1	0	1	1	0	0	0	0	0	0	0	0	0		0	0	0	0	0	0	0	0	0	0
30255214	Quantifying Movement in Preterm Infants Using Photoplethysmography.	Zuzarte, Ian; Indic, Premananda; Sternad, Dagmar; Paydarfar, David;	Department of Bioengineering, Northeastern University, Boston, MA, USA.; Department of Electrical Engineering, University of Texas, Tyler, TX, USA.; Departments of Biology, Electrical and Computer Engineering, and Physics, Northeastern University, Boston, MA, USA.; Department of Neurology, Dell Medical School, and Institute for Computational Engineering and Sciences, The University of Texas, 1701…	Annals of biomedical engineering	2019	10.1007/s10439-018-02135-7	0	1	1	0	0	0	0	0	0	0	0	0	0	1	0	0	0	0	0	1	1	0	1	0	1	1	0	0	0	0	0	0		0	0	0	0	0	0	0	0	1	0
31635375	Augmenting Clinical Outcome Measures of Gait and Balance with a Single Inertial Sensor in Age-Ranged Healthy Adults.	OBrien, Megan K; Hidalgo-Araya, Marco D; Mummidisetty, Chaithanya K; Vallery, Heike; Ghaffari, Roozbeh; Rogers, John A; Lieber, Richard; Jayaraman, Arun;	Max Nader Lab for Rehabilitation Technologies and Outcomes Research, Shirley Ryan AbilityLab, Chicago, IL 60611, USA. mobrien02@sralab.org.; Department of Physical Medicine and Rehabilitation, Northwestern University, Chicago, IL 60611, USA. mobrien02@sralab.org.; Max Nader Lab for Rehabilitation Technologies and Outcomes Research, Shirley Ryan AbilityLab, Chicago, IL 60611, USA. marhiar@gmail.co…	Sensors (Basel, Switzerland)	2019	10.3390/s19204537	1	1	1	1	0	0	0	0	0	0	0	0	0	1	0	0	1	0	0	0	1	1	0	0	1	0	0	0	0	0	0	0		0	0	0	0	0	0	0	0	1	0
31623680	A novel wearable device to deliver unconstrained, unpredictable slip perturbations during gait.	Rasmussen, Corbin M; Hunt, Nathaniel H;	Department of Biomechanics, University of Nebraska at Omaha, 6160 University Drive South, Omaha, NE, 68182, USA. cmrasmussen@unomaha.edu.; Department of Biomechanics, University of Nebraska at Omaha, 6160 University Drive South, Omaha, NE, 68182, USA.;	Journal of neuroengineering and rehabilitation	2019	10.1186/s12984-019-0602-0	1	1	0	0	0	0	0	0	0	1	0	0	0	1	0	0	1	1	0	0	1	0	0	0	1	0	0	0	0	0	0	0		0	0	0	0	0	0	0	0	0	0
32933493	Gradient boosting for Parkinsons disease diagnosis from voice recordings.	Karabayir, Ibrahim; Goldman, Samuel M; Pappu, Suguna; Akbilgic, Oguz;	Parkinson School of Health Sciences and Public Health, Loyola University Chicago, 2160 S 1st Street, CTRE #127, Maywood, IL, 60153, USA.; Kirklareli University, Kirklareli, Turkey.; School of Medicine, University of California San Francisco, San Francisco, CA, USA.; Stritch School of Medicine, Loyola University Chicago, Maywood, IL, USA.; Parkinson School of Health Sciences and Public Health, Loy…	BMC medical informatics and decision making	2020	10.1186/s12911-020-01250-7	0	1	0	0	0	0	0	0	0	1	0	0	0	1	0	0	0	0	1	0	0	0	0	1	0	0	0	0	0	0	0	0		0	0	0	0	0	0	0	0	0	0
31665036	Harnessing smartphone technology and three dimensional printing to create a mobile rehabilitation system, mRehab: assessment of usability and consistency in measurement.	Bhattacharjya, Sutanuka; Stafford, Matthew C; Cavuoto, Lora Anne; Yang, Zhuolin; Song, Chen; Subryan, Heamchand; Xu, Wenyao; Langan, Jeanne;	Rehabilitation Science, University at Buffalo, Buffalo, NY, USA. sutanuka@buffalo.edu.; Computer Science and Engineering, University at Buffalo, Buffalo, NY, USA.; Industrial and Systems Engineering, University at Buffalo, Buffalo, NY, USA.; Computer Science and Engineering, University at Buffalo, Buffalo, NY, USA.; Computer Science and Engineering, University at Buffalo, Buffalo, NY, USA.; Cente…	Journal of neuroengineering and rehabilitation	2019	10.1186/s12984-019-0592-y	0	1	0	0	0	0	0	1	0	1	0	0	0	1	0	0	1	0	0	0	1	0	0	0	1	0	0	0	0	0	0	0		0	0	0	0	0	0	0	0	1	0
33032546	Improving infant sleep safety via electronic health record communication: a randomized controlled trial.	Canty, Ethan A; Fogel, Benjamin N; Batra, Erich K; Schaefer, Eric W; Beiler, Jessica S; Paul, Ian M;	Department of Pediatrics, Oregon Health & Science University, Portland, OR, USA.; Department of Pediatrics, Penn State College of Medicine, HS83, 500 University Drive, Hershey, PA, 17033, USA.; Department of Pediatrics, Penn State College of Medicine, HS83, 500 University Drive, Hershey, PA, 17033, USA.; Family and Community Medicine, Penn State College of Medicine, Hershey, PA, USA.; Public Heal…	BMC pediatrics	2020	10.1186/s12887-020-02369-2	0	0	0	1	0	0	0	0	0	1	0	0	0	1	0	0	0	0	0	1	1	0	1	0	1	0	0	0	0	0	0	0		0	0	0	0	0	0	0	0	0	0
33413284	Rationale and design of the validation of bladder health instrument for evaluation in women (VIEW) protocol.	Lukacz, Emily S; Constantine, Melissa L; Kane Low, Lisa; Lowder, Jerry L; Markland, Alayne D; Mueller, Elizabeth R; Newman, Diane K; Rickey, Leslie M; Rockwood, Todd; Rudser, Kyle;	Division of Female Pelvic Medicine and Reconstructive Surgery, University of California San Diego, San Diego, CA, USA. elukacz@ucsd.edu.; Department of Obstetrics, Gynecology and Reproductive Sciences, UC San Diego Health, 9500 Gilman Dr. #0971, La Jolla, CA, 92093, USA. elukacz@ucsd.edu.; Division of Biostatistics, University of Minnesota, Minneapolis, MN, USA.; Practice and Professional Graduat…	BMC womens health	2021	10.1186/s12905-020-01136-w	0	0	0	1	0	0	0	0	0	1	0	0	0	1	0	1	0	0	0	0	1	0	0	0	1	0	0	0	0	0	0	0		0	0	0	1	0	0	0	0	0	0
33059239	Utilization of smartphone and tablet camera photographs to predict healing of diabetes-related foot ulcers.	Kim, Renaid B; Gryak, Jonathan; Mishra, Abinash; Cui, Can; Soroushmehr, S M Reza; Najarian, Kayvan; Wrobel, James S;	Department of Computational Medicine and Bioinformatics, University of Michigan, Ann Arbor, 48109, USA. Electronic address: rbkim@umich.edu.; Department of Computational Medicine and Bioinformatics, University of Michigan, Ann Arbor, 48109, USA.; Department of Internal Medicine, University of Michigan Medical School, Ann Arbor, MI, 48109, USA.; Department of Computational Medicine and Bioinformat…	Computers in biology and medicine	2020	10.1016/j.compbiomed.2020.104042	0	1	0	0	0	0	0	0	0	1	0	0	0	1	0	0	0	0	0	1	1	0	0	0	1	0	0	0	0	0	0	0		0	0	0	0	0	0	0	0	0	0
Note: "1" in any category means the article was categorized in that category, whereas "0" in any category means the article was not categorized in that category.
[truncated: 15 more columns]
